# Supplementary material for: Phylogeny and evolution of plant macrophage migration inhibitory factor/D-dopachrome tautomerase-like proteins
Source: BMC Evol Biol. 2015 Apr 14;15:64. doi: 10.1186/s12862-015-0337-x (PMC4407349; doi:10.1186/s12862-015-0337-x)
Supplement: Additional file 3: Table S1. — AtMDL expression profiles. Gene expression data for AtMDL1, AtMDL2 and AtMDL3 are shown according to the Arabidopsis eFP browser (http://bar.utoronto.ca/efp/cgi-bin/efpWeb.cgi) and represent data sets from development, abiotic and biotic stress. [file 12862_2015_337_MOESM3_ESM.xlsx]

## Sheet: Sheet1
			AtMDL1 (At5g57170)			AtMDL2 (At5g01650)			AtMDL3 (At3g51660)
	Group #	Tissue	Expression Level	Standard Deviation		Expression Level	Standard Deviation		Expression Level	Standard Deviation
Development
	1	Dry seed	48.01	0.65		109.68	1.97		5.02	3.81
	1	Imbibed seed, 24 h	184.48	20.81		399.01	27.18		5.18	2.5
	1	1st Node	34.46	4.2		387.58	16.96		4.48	0.88
	1	Flower Stage 12, Stamens	16.7	2.72		222.05	19.18		6.88	1.12
	1	Cauline Leaf	95.68	20.08		337.08	22.68		89.16	8.31
	1	Cotyledon	93.21	9.47		358.83	11.9		191.3	9.5
	1	Root	23.46	3.41		168.43	12.15		54.65	2.39
	1	Entire Rosette After Transition to Flowering	141	7.05		382.48	14.92		126.83	12.85
	1	Flower Stage 9	113.45	1.53		521.43	24.41		13.23	0.75
	1	Flower Stage 10/11	110.45	10.1		473.58	33.62		13.43	0.67
	1	Flower Stage 12	64.71	5.24		460.63	2.36		26.13	6.06
	1	Flower Stage 15	44.01	1.07		367.48	39.57		131	3.3
	1	Flower Stage 12, Carpels	68.53	3.11		546.51	19.36		12.96	0.33
	1	Flower Stage 12, Petals	33.41	8.67		350.33	23.47		5.84	0.77
	1	Flower Stage 12, Sepals	84.36	9.67		420	24.12		106.93	11.54
	1	Flower Stage 15, Carpels	93.56	3.57		504.55	16.56		18.55	3.95
	1	Flower Stage 15, Petals	15.03	2.17		343.03	18.3		22.63	2.51
	1	Flower Stage 15, Sepals	19.38	1.46		382	28.06		546.91	17.78
	1	Flower Stage 15, Stamen	18.75	1.08		241	6.76		31.96	3.74
	1	Flowers Stage 15, Pedicels	128.98	11.11		422.79	52.43		12.41	1.47
	1	Leaf 1 + 2	263.2	13.13		388.13	20.3		51.11	1.58
	1	Leaf 7, Petiole	91.81	12.86		370.26	35.48		73.35	6.45
	1	Leaf 7, Distal Half	109.08	7.7		401.3	55.59		247.88	5.68
	1	Leaf 7, Proximal Half	114.63	5.56		380.83	14.26		157.06	10.41
	1	Hypocotyl	36.83	5.07		321.21	15.68		14.35	0.95
	1	Root	29.93	3.61		177.4	8.39		51.11	1.95
	1	Rosette Leaf 2	105.78	11.61		399.23	6.22		334.18	18.99
	1	Rosette Leaf 4	98.23	3.26		403.4	2.88		192.41	1.43
	1	Rosette Leaf 6	84.93	3.49		401.95	23.2		139.46	20.23
	1	Rosette Leaf 8	147.58	7.5		412.26	7.06		116.48	7.08
	1	Rosette Leaf 10	177.36	13.39		404.21	8.25		128.61	3.14
	1	Rosette Leaf 12	264.03	7.19		465.65	35.65		123.11	1.45
	1	Senescing Leaf	32.41	5.06		363.8	17.9		306.58	6.81
	1	Shoot Apex, Inflorescence	96.61	10.05		646.44	21.44		24.5	3.84
	1	Shoot Apex, Transition	90.85	3.61		548.33	18.62		24.25	2.8
	1	Shoot Apex, Vegetative	113.73	10.4		472.13	9.94		43.79	8.54
	1	Stem, 2nd Internode	35.4	4.37		343.43	14.58		14.81	2
	1	Mature Pollen	22.58	0.68		109.56	17.81		21.88	8.88
	1	Seeds Stage 3 w/ Siliques	199.01	9.57		429.06	61.63		22.61	4.23
	1	Seeds Stage 4 w/ Siliques	58.9	2.53		525.36	46.79		12.53	0.86
	1	Seeds Stage 5 w/ Siliques	59.65	1.73		588.61	58.86		14.73	1.25
	1	Seeds Stage 6 w/o Siliques	48.61	5.52		897.75	59.89		6.63	0.7
	1	Seeds Stage 7 w/o Siliques	36.93	3.57		729.18	29.25		6.16	2.45
	1	Seeds Stage 8 w/o Siliques	34.26	5.82		372.78	12.23		18.18	4.43
	1	Seeds Stage 9 w/o Siliques	33.28	5.58		326.78	12.04		22.48	7.53
	1	Seeds Stage 10 w/o Siliques	44.21	10.05		228.5	18.75		17.41	5.38
	1	Vegetative Rosette	287.25	27.51		446.26	50.12		106.33	14.28
Abiotic stress
	1	Control Shoot 0 Hour	179.63	23.52		498.3	14.13		30.4	8.02
	1	Cold Shoot 0 Hour	179.63	23.52		498.3	14.13		30.4	8.02
	1	Osmotic Shoot 0 Hour	179.63	23.52		498.3	14.13		30.4	8.02
	1	Salt Shoot 0 Hour	179.63	23.52		498.3	14.13		30.4	8.02
	1	Drought Shoot 0 Hour	179.63	23.52		498.3	14.13		30.4	8.02
	1	Genotoxic Shoot 0 Hour	179.63	23.52		498.3	14.13		30.4	8.02
	1	Oxidative Shoot 0 Hour	179.63	23.52		498.3	14.13		30.4	8.02
	1	UV-B Shoot 0 Hour	179.63	23.52		498.3	14.13		30.4	8.02
	1	Wounding Shoot 0 Hour	179.63	23.52		498.3	14.13		30.4	8.02
	1	Heat Shoot 0 Hour	179.63	23.52		498.3	14.13		30.4	8.02
	2	Control Root 0 Hour	27.31	1.05		264.23	20.84		47.66	5.75
	2	Cold Root 0 Hour	27.31	1.05		264.23	20.84		47.66	5.75
	2	Osmotic Root 0 Hour	27.31	1.05		264.23	20.84		47.66	5.75
	2	Salt Root 0 Hour	27.31	1.05		264.23	20.84		47.66	5.75
	2	Drought Root 0 Hour	27.31	1.05		264.23	20.84		47.66	5.75
	2	Genotoxic Root 0 Hour	27.31	1.05		264.23	20.84		47.66	5.75
	2	Oxidative Root 0 Hour	27.31	1.05		264.23	20.84		47.66	5.75
	2	UV-B Root 0 Hour	27.31	1.05		264.23	20.84		47.66	5.75
	2	Wounding Root 0 Hour	27.31	1.05		264.23	20.84		47.66	5.75
	2	Heat Root 0 Hour	27.31	1.05		264.23	20.84		47.66	5.75
	3	Control Shoot After 15 Minutes	215.23	8.36		531.33	7.18		33.44	12.33
	3	Drought Shoot After 15 Minutes	200.29	16.42		601.21	18.37		18.84	1.78
	3	UV-B Shoot After 15 Minutes	208.97	34.44		710.91	7.79		42.38	19.8
	3	Wounding Shoot After 15 Minutes	195.59	0.17		511.55	83.07		69.09	53.07
	3	Heat Shoot After 15 Minutes	309.23	6.35		627.2	36.28		19.74	0.38
	4	Control Root After 15 Minutes	20.38	4.76		235.18	10.47		45.93	6.75
	4	Drought Root After 15 Minutes	22.39	1.94		196.2	17.57		25.99	6.02
	4	UV-B Root After 15 Minutes	19.71	0.57		261.94	1.39		55.3	2.23
	4	Wounding Root After 15 Minutes	23.63	0.27		207.15	10.51		60.39	3.96
	4	Heat Root After 15 Minutes	18.87	0.62		216.45	7.9		36.13	4.62
	5	Control Shoot After 30 Minutes	232.97	11.83		572.17	8.69		23.77	3.05
	5	Cold Shoot After 30 Minutes	236.24	8.49		552.31	55.18		29.54	3.38
	5	Osmotic Shoot After 30 Minutes	181.99	15.76		446	2.93		31.72	12.92
	5	Salt Shoot After 30 Minutes	210.95	7.01		533.86	9.5		24.04	3.47
	5	Drought Shoot After 30 Minutes	151.24	20.21		451.41	16.65		45.22	14.12
	5	Genotoxic Shoot After 30 Minutes	182.85	5.03		510.95	69.76		20.48	1.94
	5	Oxidative Shoot After 30 Minutes	215.11	3.04		580.54	29.3		21.23	2.32
	5	UV-B Shoot After 30 Minutes	185.62	14.48		561.07	6.46		43.35	3.76
	5	Wounding Shoot After 30 Minutes	195.47	1.41		494.04	12.35		36.5	3.08
	5	Heat Shoot After 30 Minutes	260.72	0.61		531.52	5.34		27.79	1.75
	6	Control Root After 30 Minutes	18.69	1.38		203.83	15.84		39.5	4.52
	6	Cold Root After 30 Minutes	17.84	0.31		250.22	3.54		38	1.22
	6	Osmotic Root After 30 Minutes	21.16	0.63		185.2	7.04		60.6	0.14
	6	Salt Root After 30 Minutes	17.49	2.83		193.23	0.98		39.87	2.02
	6	Drought Root After 30 Minutes	18.43	0.45		170.04	7.13		69.13	9.04
	6	Genotoxic Root After 30 Minutes	20.89	2.28		296.12	4.76		73.52	6.01
	6	Oxidative Root After 30 Minutes	23.73	0.51		222.32	9.81		46.2	4.96
	6	UV-B Root After 30 Minutes	24.99	0.48		276.88	8.4		55.64	5.07
	6	Wounding Root After 30 Minutes	21.88	2.09		227.64	21		73.87	19.63
	6	Heat Root After 30 Minutes	22.6	0.54		226.54	0.14		48.83	1.19
	7	Control Shoot After 1 Hour	183.12	2.03		570.4	15.57		36.63	2.43
	7	Cold Shoot After 1 Hour	231.58	8.66		624.55	22.61		48.2	6.86
	7	Osmotic Shoot After 1 Hour	193.62	54.45		488.45	2.18		82.88	47.11
	7	Salt Shoot After 1 Hour	199.27	7.17		596.52	34.26		33.33	3.28
	7	Drought Shoot After 1 Hour	165.7	19.89		461.22	23.22		30.13	6.94
	7	Genotoxic Shoot After 1 Hour	153.99	4.22		510.28	9.32		29.88	2.65
	7	Oxidative Shoot After 1 Hour	166.85	0.74		527.98	9.32		28.19	2.83
	7	UV-B Shoot After 1 Hour	185.74	5.81		622.4	76.06		53.92	0.1
	7	Wounding Shoot After 1 Hour	121.85	5.46		538.12	85.11		259.41	23.35
	7	Heat Shoot After 1 Hour	191.76	3.92		525.41	42.09		26.76	0.47
	8	Control Root After 1 Hour	19.81	1.56		239.24	2.02		39.97	2.07
	8	Cold Root After 1 Hour	20.77	1.28		236.5	7.69		39.24	2.61
	8	Osmotic Root After 1 Hour	17.26	0.05		224.7	12.88		37.65	7.28
	8	Salt Root After 1 Hour	17.66	1.12		194.64	13.11		93.71	6.52
	8	Drought Root After 1 Hour	22.22	3.13		202.64	1.14		68.61	17.63
	8	Genotoxic Root After 1 Hour	21.34	0.37		268.42	3.65		65.02	1.4
	8	Oxidative Root After 1 Hour	21.81	3.54		285.7	20.37		43.31	1.28
	8	UV-B Root After 1 Hour	19.39	1.04		245.42	2.59		49.38	1.92
	8	Wounding Root After 1 Hour	21.18	2.18		266.44	26.47		68.74	1.48
	8	Heat Root After 1 Hour	16.79	1.63		230.44	5.24		28.02	3.84
	9	Control Shoot After 3 Hours	251.05	13.63		493.83	83.91		61.87	0.77
	9	Cold Shoot After 3 Hours	208.7	5.04		561.31	10.77		176.19	13.72
	9	Osmotic Shoot After 3 Hours	92.73	14.61		389.24	52.74		100.37	15.77
	9	Salt Shoot After 3 Hours	206.99	17.26		455.24	28.4		67.61	17.07
	9	Drought Shoot After 3 Hours	110.58	3.14		355.26	5.12		49.94	4.06
	9	Genotoxic Shoot After 3 Hours	227.03	12.1		447.43	2.49		55.77	10.53
	9	Oxidative Shoot After 3 Hours	221.83	6.48		392.2	3.6		65.7	0.32
	9	UV-B Shoot After 3 Hours	99.67	5.13		536.49	0.01		199.75	14.24
	9	Wounding Shoot After 3 Hours	155.91	2.89		419.56	9.43		164.34	0.45
	9	Heat Shoot After 3 Hours	168.48	10.51		571.64	12.13		72.2	10.94
	10	Control Root After 3 Hours	20.74	0.81		249.1	2.97		38.07	0.37
	10	Cold Root After 3 Hours	19.81	3.76		241.22	10.36		31.26	7.35
	10	Osmotic Root After 3 Hours	17.77	3.42		198.18	13.9		52.48	7.37
	10	Salt Root After 3 Hours	10.67	2.36		110.66	5.82		81.95	14.29
	10	Drought Root After 3 Hours	22.13	4.47		212.24	17.57		37.86	0.34
	10	Genotoxic Root After 3 Hours	23.73	2.67		232.25	11.61		65.44	0.07
	10	Oxidative Root After 3 Hours	17.72	1.71		236.58	12.53		39.86	5.47
	10	UV-B Root After 3 Hours	20.03	1.32		214.12	5.37		31.58	0.13
	10	Wounding Root After 3 Hours	24.31	2.2		289.37	2.56		56.91	5.59
	10	Heat Root After 3 Hours	10.39	0.73		222.27	0.13		14.9	2.43
	11	Control Shoot After 4 Hours	197.28	1.43		451.77	10.5		105.89	8.88
	11	Heat Shoot After 4 Hours	257.24	26.02		585.89	15.58		104.1	14.59
	12	Control Root After 4 Hours	26.13	1.49		230.33	3.01		50.81	3.43
	12	Heat Root After 4 Hours	13.76	2.01		261.02	4.25		53.11	2.45
	13	Control Shoot After 6 Hours	249.6	11.59		431.14	19.5		118.79	2.78
	13	Cold Shoot After 6 Hours	178.74	18.44		465.69	14.81		350.09	5.91
	13	Osmotic Shoot After 6 Hours	70.71	4.49		337.72	32.54		117.71	14.59
	13	Salt Shoot After 6 Hours	120.34	0.03		268.91	13.13		110.9	19.56
	13	Drought Shoot After 6 Hours	133.18	13.16		381.44	0.43		81.39	8.33
	13	Genotoxic Shoot After 6 Hours	222.6	1.34		437.29	9.03		99.31	5.76
	13	Oxidative Shoot After 6 Hours	173.15	12.98		387.38	34.42		82.34	7.25
	13	UV-B Shoot After 6 Hours	75.94	8.46		419.2	6.47		253.92	4.1
	13	Wounding Shoot After 6 Hours	194.77	19.19		550.57	41.72		205.05	0.21
	13	Heat Shoot After 6 Hours	279.71	4.2		468.49	11.22		69.38	2.7
	14	Control Root After 6 Hours	28.1	5.51		225.24	10.38		50.18	8.86
	14	Cold Root After 6 Hours	20.95	0.59		223.31	11.12		60.53	5.56
	14	Osmotic Root After 6 Hours	19.14	0.68		190.5	0.37		39.28	0.58
	14	Salt Root After 6 Hours	14.14	2.62		70.24	0.83		49.33	7.64
	14	Drought Root After 6 Hours	16.89	1.82		235.48	19.13		38.01	10.81
	14	Genotoxic Root After 6 Hours	20.85	2.25		255.98	26.03		44.35	3.67
	14	Oxidative Root After 6 Hours	22.45	3.39		238.52	5.37		48.24	1.26
	14	UV-B Root After 6 Hours	19.95	0.71		237.32	15.16		39.32	2.77
	14	Wounding Root After 6 Hours	20.86	1.13		229.43	46.09		56.86	5.03
	14	Heat Root After 6 Hours	26.79	3.1		268.13	7.62		81.15	2.16
	15	Control Shoot After 12 Hours	311.73	3.96		597.83	0.78		42.46	2.1
	15	Cold Shoot After 12 Hours	161.63	16.1		503.78	23.04		749.48	45.76
	15	Osmotic Shoot After 12 Hours	58.54	2.43		380.73	24.63		95.32	13.5
	15	Salt Shoot After 12 Hours	117.87	45.09		351.16	1.97		35.03	2.41
	15	Drought Shoot After 12 Hours	243.68	25.33		469.23	17.28		64.78	11.56
	15	Genotoxic Shoot After 12 Hours	177.51	9.19		461.63	4.75		36.62	5.69
	15	Oxidative Shoot After 12 Hours	242.79	8.26		465.35	13.87		43.25	10.21
	15	UV-B Shoot After 12 Hours	230.16	13.84		590.39	40.89		107.45	2.15
	15	Wounding Shoot After 12 Hours	232.64	1.95		690.7	218.54		84.08	0.65
	15	Heat Shoot After 12 Hours	398.96	9.39		567.42	15.5		36.56	0.12
	16	Control Root After 12 Hours	24.72	0.79		240.75	15.21		33.2	0.34
	16	Cold Root After 12 Hours	20.93	0.16		194.46	20.02		35.08	7.04
	16	Osmotic Root After 12 Hours	18.64	5.03		163.32	24.87		28.79	1.78
	16	Salt Root After 12 Hours	9.66	6.27		120.13	25.73		36.56	9
	16	Drought Root After 12 Hours	26.44	3.48		231.47	14.41		30.28	1.38
	16	Genotoxic Root After 12 Hours	19.94	0.23		276.55	10.11		45.84	7.87
	16	Oxidative Root After 12 Hours	25.9	3.52		235.1	3.91		24.51	1.77
	16	UV-B Root After 12 Hours	27	1.23		276.91	9.85		25.72	1.52
	16	Wounding Root After 12 Hours	23.62	1.53		151.86	4.55		35.18	1.89
	16	Heat Root After 12 Hours	37.46	2.93		281.55	16.18		39.39	1.14
	17	Control Shoot After 24 Hours	244.66	5.34		633.77	40.3		17.88	1.16
	17	Cold Shoot After 24 Hours	110.13	8.11		436.18	19.27		318.45	103.37
	17	Osmotic Shoot After 24 Hours	20.56	0.58		405.21	43.65		152.33	18.76
	17	Salt Shoot After 24 Hours	62.49	9.49		345.57	28.61		54.3	0.5
	17	Drought Shoot After 24 Hours	200.67	2.21		513.13	5.62		33.32	4
	17	Genotoxic Shoot After 24 Hours	146.58	31.98		591.35	87.92		34.55	4.73
	17	Oxidative Shoot After 24 Hours	135.66	30.86		396.59	38.75		101.99	93.12
	17	UV-B Shoot After 24 Hours	244.35	24.01		707.73	39.4		77.84	0.19
	17	Wounding Shoot After 24 Hours	192.95	15.07		735.39	57.93		46.53	1.32
	17	Heat Shoot After 24 Hours	256.58	28.61		579.46	18.28		16.23	1.71
	18	Control Root After 24 Hours	18.16	2.63		230.04	3.3		36.32	0.28
	18	Cold Root After 24 Hours	21.86	3.08		157.24	26.98		37.11	2.28
	18	Osmotic Root After 24 Hours	11.63	0.42		136.56	28.63		35.66	4.93
	18	Salt Root After 24 Hours	9.23	0.72		119.16	0.59		35.08	7.56
	18	Drought Root After 24 Hours	24.32	6.3		229.74	18.47		33.93	0.36
	18	Genotoxic Root After 24 Hours	13.79	0.33		281.86	22.94		38.39	3.07
	18	Oxidative Root After 24 Hours	19.09	0.29		221.15	6.71		24.85	3.76
	18	UV-B Root After 24 Hours	14.66	1.47		256.38	4.37		39.09	0.62
	18	Wounding Root After 24 Hours	21.06	1.94		229.77	41.05		74.11	17.01
	18	Heat Root After 24 Hours	28.61	0.34		285.85	6.64		52.14	0.13
Abiotic stress II
	1	Water limited (dry), Pre-dawn	192.95	18.24		192.95	18.24		51.4	37.06
	1	Well watered, pre-dawn (control)	183.08	8.71		183.08	8.71		47.4	27.07
	2	Well watered, Late day (control)	163.1	5.73		163.1	5.73		93.9	16.14
	2	Water limited (dry), Late day	148.45	39.11		148.45	39.11		69.04	4.27
	3	Root, non-selenate treated (control)	22.91	1.84		22.91	1.84		50.4	1.33
	3	Root, Selenate treated	23.37	0.27		23.37	0.27		52.41	2.42
	4	Water limited (dry), Midday	142.93	28.52		142.93	28.52		187.71	20.46
	4	Well watered, Midday (control)	149.82	23.46		149.82	23.46		210.9	32.68
	5	Shoot, non-selenate treated (control)	104.66	5.05		104.66	5.05		313.39	91.41
	6	Non Stressed (control), Total RNA	32.98	0		32.98	0		37.26	0
	6	Hypoxia Stress, Total RNA	56.87	0		56.87	0		55.89	0
	7	Non Stressed (control), Polysomal RNA	59.21	0		59.21	0		114.19	0
	7	Hypoxia Stress, Polysomal RNA	60.37	0		60.37	0		69.75	0
	8	Shoot, non- selenate treated	154.58	18.26		154.58	18.26		12	1.06
	9	Well watered, midnight (control)	184.82	19.22		184.82	19.22		40.83	11.17
	9	Water limited (dry), midnight	187.95	22.35		187.95	22.35		32.34	2.24
Biotic stress
	1	Control B.c. at 18 Hours	144.96	22.59		144.96	22.59		224.27	15.5
	1	Treated B.c. at 18 Hours	91.32	28.06		91.32	28.06		540.83	299.54
	2	Control B.c. at 48 Hours	115.17	7.55		115.17	7.55		153.09	93.01
	2	Treated B.c. at 48 Hours	38.76	18.36		38.76	18.36		969.81	428.07
	3	Control Half P.s at 4 Hours	144.68	25.09		144.68	25.09		160.1	39.96
	3	Avirulent Half P.s at 4 Hours	116.07	35.9		116.07	35.9		248.28	26.76
	3	Virulent Half P.s at 4 Hours	114.35	13.11		114.35	13.11		136.57	3.23
	4	Control Half P.s at 8 Hours	134.69	41.54		134.69	41.54		154.29	21.78
	4	Avirulent Half P.s at 8 Hours	104.1	25.8		104.1	25.8		283.23	4.28
	4	Virulent Half P.s at 8 Hours	124.18	41.02		124.18	41.02		207.31	13.7
	5	Control Half P.s at 16 Hours	152.04	23.81		152.04	23.81		163.13	20.86
	5	Avirulent Half P.s at 16 Hours	75.57	1.09		75.57	1.09		333.31	59.68
	5	Virulent Half P.s at 16 Hours	86.44	18.6		86.44	18.6		256.18	35.92
	6	Control Half P.s at 24 Hours	199.58	37.46		199.58	37.46		150.66	22.25
	6	Avirulent Half P.s at 24 Hours	116.66	30.74		116.66	30.74		226.11	25.35
	6	Virulent Half P.s at 24 Hours	78.81	9.71		78.81	9.71		259.6	14.96
	7	Control Half P.s at 48 Hours	129.51	13.43		129.51	13.43		207.31	8.46
	7	Avirulent Half P.s at 48 Hours	142.59	28.52		142.59	28.52		259.28	21.48
	7	Virulent Half P.s at 48 Hours	122.01	20.24		122.01	20.24		271.41	81.59
	8	Control P.s. at 2 Hours	61.2	12.44		61.2	12.44		616.19	26.4
	8	Virulent P.s. at 2 Hours	38.29	9.24		38.29	9.24		828.36	86.96
	8	Avirulent P.s. at 2 Hours	42.66	9.71		42.66	9.71		755.93	244.54
	8	Deficient P.s. at 2 Hours	32.8	5.44		32.8	5.44		580.83	113.96
	8	Nonhost P.s. at 2 Hours	38.83	17.07		38.83	17.07		937.2	98.91
	9	Control P.s. at 6 Hours	59.3	1.42		59.3	1.42		435.23	83.88
	9	Virulent P.s. at 6 Hours	55.66	15.57		55.66	15.57		335.4	66.39
	9	Avirulent P.s. at 6 Hours	40.4	7.27		40.4	7.27		916	63.79
	9	Deficient P.s. at 6 Hours	46.96	5.8		46.96	5.8		616.03	41.7
	9	Nonhost P.s. at 6 Hours	41.86	5.6		41.86	5.6		1129.5	131.71
	10	Control P.s. at 24 Hours	116.16	3.75		116.16	3.75		351.63	49.01
	10	Virulent P.s. at 24 Hours	17.73	5.21		17.73	5.21		1187.03	30.37
	10	Avirulent P.s. at 24 Hours	41.03	8.25		41.03	8.25		1123.96	179.33
	10	Deficient P.s. at 24 Hours	48.43	5.72		48.43	5.72		845.2	28.02
	10	Nonhost P.s. at 24 Hours	42.7	2.26		42.7	2.26		1092.6	57.69
	11	H2O at 1 Hour	70	15.18		70	15.18		519.56	92.1
	11	FLG22 at 1 Hour	56	11.08		56	11.08		761.43	100.04
	11	HrpZ at 1 Hour	60.5	12.13		60.5	12.13		927.74	160.65
	12	Ca+Mg at 1 Hour	75.9	12.6		75.9	12.6		376.66	84.22
	12	LPS at 1 Hour	74.93	13.39		74.93	13.39		531.8	73.36
	13	GST at 1 Hour	66.29	9.79		66.29	9.79		518.06	48.94
	13	NPP at 1 Hour	73.1	21.45		73.1	21.45		780.09	185.55
	14	H2O at 4 Hours	108.26	15.03		108.26	15.03		217.73	9.28
	14	FLG22 at 4 Hours	44.26	4.3		44.26	4.3		1088.3	90.04
	14	HrpZ at 4 Hours	40.5	5.32		40.5	5.32		770.46	136.05
	15	Ca+Mg at 4 Hours	67.2	2.07		67.2	2.07		247.26	40.61
	15	LPS at 4 Hours	79.56	8.11		79.56	8.11		371.7	84.04
	16	GST at 4 Hours	57.33	3.56		57.33	3.56		480.7	65.21
	16	NPP at 4 Hours	32.73	8.08		32.73	8.08		989.86	15.87
	17	Control P.i. at 6 Hours	159.16	10.04		159.16	10.04		139.53	27.24
	17	Treated P.i. at 6 Hours	66	1.95		66	1.95		442.26	16.38
	18	Control P.i. at 12 Hours	163.66	5.89		163.66	5.89		59.63	2.73
	18	Treated P.i. at 12 Hours	91.6	8.58		91.6	8.58		267.13	76.81
	19	Control P.i. at 24 Hours	276.26	20.63		276.26	20.63		46.8	24.84
	19	Treated P.i. at 24 Hours	149.1	12.71		149.1	12.71		111.13	30.74
	20	Control E.o. at 6 Hours	141.3	17.63		141.3	17.63		180.86	29.77
	20	Treated E.o. at 6 Hours	190.55	53.22		190.55	53.22		184.4	25.25
	21	Control E.o. at 12 Hours	135.84	16.21		135.84	16.21		175.32	13.16
	21	Treated E.o. at 12 Hours	197.19	32.51		197.19	32.51		192.58	24.02
	22	Control E.o. at 18 Hours	167.13	42.64		167.13	42.64		202.83	33.65
	22	Treated E.o. at 18 Hours	175.84	31.09		175.84	31.09		195.31	30.48
	23	Control E.o. at 24 Hours	165.89	22.55		165.89	22.55		175.86	15.39
	23	Treated E.o. at 24 Hours	172.68	34.23		172.68	34.23		217.74	16.64
	24	Control E.o. at 48 Hours	125.75	20.83		125.75	20.83		244.89	26.75
	24	Treated E.o. at 48 Hours	142.01	42.63		142.01	42.63		262.68	51.3
	25	Control E.o. at 72 Hours	123.92	31.85		123.92	31.85		241.06	62.6
	25	Treated E.o. at 72 Hours	138.29	29.7		138.29	29.7		339.72	60.6
	26	Control E.o. at 96 Hours	94.59	3.66		94.59	3.66		249.55	49.21
	26	Treated E.o. at 96 Hours	97.12	16.15		97.12	16.15		378.11	15.38
	27	Control E.o. at 120 Hours	90.65	9.93		90.65	9.93		241.33	34.21
	27	Treated E.o. at 120 Hours	75.61	21.96		75.61	21.96		463.62	31.03
Biotic stress II
	1	Col laser microdissected, 5 d UI,	249.67	13.32		249.67	13.32		160.33	34.98
	1	Col laser microdissected, 5 dpi	110.26	1.83		110.26	1.83		787.95	289.33
	1	eds16 laser microdissected, 5 dpi	104.66	5.05		104.66	5.05		313.39	91.41
	2	Col whole leaf amplified, 5 d UI	194.77	7.46		194.77	7.46		106.53	16.7
	2	Col whole leaf amplified, 5 dpi,	93.46	14.4		93.46	14.4		642.37	258.75
	2	Col leaf scrape, 5 dpi	280.49	78.27		280.49	78.27		264.22	33.02
	3	WT_Emwa1_0dpi_rep1+rep2	272.96	15.16		272.96	15.16		51.23	7.98
	3	WT_Emwa1_0.5dpi_rep1+rep2	221.07	0		221.07	0		33.95	0
	3	WT_Emwa1_2dpi_rep1+rep2	165.22	6.64		165.22	6.64		99.04	31.35
	3	WT_Emwa1_4dpi_rep1+rep2	152.71	23.4		152.71	23.4		125.09	3.01
	3	WT_Emwa1_6dpi_rep1+rep2	157.59	29.45		157.59	29.45		138.58	14.26
	4	rpp4_Emwa1_0dpi_rep1+rep2	180.42	13.02		180.42	13.02		30	1.03
	4	rpp4_Emwa1_0.5dpi_rep1+rep2	155.21	1.36		155.21	1.36		41.62	5.29
	4	rpp4_Emwa1_2dpi_rep1+rep2	187.28	24.04		187.28	24.04		76.57	8.05
	4	rpp4_Emwa1_4dpi_rep1+rep2	132.41	18.54		132.41	18.54		220.55	50.99
	4	rpp4_Emwa1_6dpi_rep1+rep2	79.52	8.87		79.52	8.87		356.17	6.52
	5	Control	92.5	15.76		92.5	15.76		214.45	19.69
	5	Aphid infested	76.61	4.53		76.61	4.53		248.8	8.82
