# Supplementary material for: Phylogeny and evolution of plant macrophage migration inhibitory factor/D-dopachrome tautomerase-like proteins
Source: BMC Evol Biol. 2015 Apr 14;15:64. doi: 10.1186/s12862-015-0337-x (PMC4407349; doi:10.1186/s12862-015-0337-x)
Supplement: Additional file 4: Table S2. — AtMDL co-expression. Sheet “AtMDL1”: Top 300 genes co-expressed with AtMDL1 according to ATTED-II ((http://atted.jp/). Highlighted in red are those genes that overlap with genes that are co-expressed with AtMDL2. Sheet “AtMDL2”: Top 300 genes co-expressed with AtMDL2 according to ATTED-II (http://atted.jp/). Highlighted in red are those genes that overlap with genes that are co-expressed with AtMDL1.Sheet”AtMDL3”: Top 300 genes co-expressed with AtMDL3 according to ATTED-II (http://atted.jp/) Sheet “overrepresented BINs”: Results of overrepresentation analysis using PageMan (http://mapman.mpimp-golm.mpg.de/general/ora/ora.shtml). Shown are the results of BINs that exhibit a p-value of <1e-10. [file 12862_2015_337_MOESM4_ESM.xlsx]

## Sheet: AtMDL1
Rank	Locus	Alias	Function	Entrez Gene ID	Reliability	Ath	(tissue)	(abiotic)	(biotic)	(hormone)	(light)	Ath2 At5g57170	Gma LOC100306650	Ppo POPTRDRAFT_652860	Vvi LOC100266836
0	At5g57170	Tautomerase/MIF	Tautomerase/MIF superfamily protein	835823	1	0	0	0	0	0	0	0	0	0	0
1	At5g11480	hydrolase	P-loop containing nucleoside triphosphate hydrolases superfamily protein	831019	3	7.6	17.6	15	74.2	956.3	98.8	24.7
2	At4g38160	pde191	Mitochondrial transcription termination factor family protein	829972	3	7.7	4.8	16	103.2	99.3	92.7	183.1
3	At2g29180			817467	2	12.6	106.6	16.6	29.3	34.3	58.2	1091.2
4	At4g30620	COG0718	Uncharacterised BCR, YbaB family COG0718	829185	3	14.1	41.6	251.5	374.9	119.8	620.6	585.3	1358.5	714.5	3074.9
5	At5g02710			831827	2	18.3	108	21.3	326.5	340.5	160.2	447.5
6	At3g18800			821413	1	19.1	483.5	40.3	237.3	482.3	919	931
7	820401			820401	0	19.2	900.5	23.4	237.1	262.4	447.4	863.5
8	At1g33810			840273	3	20.8	88.3	52.9	8.4	23.7	166.1	61.7	155.7
9	At1g66820	glycine-rich	glycine-rich protein	843000	1	21.4	130.2	26.7	432.6	109.4	559	4216.4
10	At5g50110	transferase	S-adenosyl-L-methionine-dependent methyltransferases superfamily protein	835075	1	21.7	310.9	166.8	415.1	3578.3	8750.2	252.5
11	At5g39210	CRR7	chlororespiratory reduction 7	833917	2	21.9	25.3	123.2	1073.6	113.6	132.2	221
12	At3g06730	TRX z	Thioredoxin z	819858	3	23.1	76.2	131	75.9	427.8	416.2	443.4
13	At5g14660	PDF1B	peptide deformylase 1B	831318	3	24.9	277.3	149.5	211	784.9	258.4	402.5
14	At1g32990	PRPL11	plastid ribosomal protein l11	840194	3	26.9	105.7	21.5	261.5	156.2	7.5	329.7	111.7
15	At5g47190	L19	Ribosomal protein L19 family protein	834765	3	29.2	38.9	113.5	204.7	363.8	13.3	1117	34.6	498.6
16	At5g11450	Mog1	Mog1/PsbP/DUF1795-like photosystem II reaction center PsbP family protein	831016	3	29.6	17.1	125.3	87.3	204.2	16.3	1412
17	At5g52960			835373	2	29.7	60.7	151.8	139.2	45.2	375.7	347.5	382.9		2920.2
18	At2g03420			814871	2	30.3	49.9	127.2	225.3	22.1	321.1	710.6
19	At1g04640	LIP2	lipoyltransferase 2	839462	1	32.6	281.1	6.8	394.2	4.8	709.2	571.8
20	At2g41950			818795	3	33.9	73	31.8	185.7	151.9	204.6	1207.5
21	At3g20230	L18p/L5e	Ribosomal L18p/L5e family protein	821567	3	36	80	104.7	91.4	536.1	428.2	204.6	687	1082.7	52
22	At4g24750	phosphatase	Rhodanese/Cell cycle control phosphatase superfamily protein	828577	3	36.3	71.2	3.9	143.7	799.5	61.8	847.7
23	At5g42765			834286	2	39	251.7	67.7	210.1	203.8	492.6	1534.6
24	At5g51545	LPA2	low psii accumulation2	3771487	3	41.2	227.1	148.7	147.3	41.7	15.7	770.4
25	At2g33180			817879	2	42.7	27.6	57.8	291.6	405.3	95.3	2395.2
26	At3g63510	oxidoreductase	FMN-linked oxidoreductases superfamily protein	825526	3	42.8	53	2.6	222.6	1057.6	4343.6	1282.1
27	At1g48350	EMB3105	Ribosomal L18p/L5e family protein	841255	3	43.1	72.7	7.8	133.2	197.2	12.7	1246.5
28	At5g45040	CYTC6A	Cytochrome c	834535	2	44.1	237.4	425.3	132.2	7.1	326.8	721.2
29	At1g73090			843640	2	45.5	154.7	40.2	189.3	209	962.4	639.4
30	At4g12970	STOMAGEN	stomagen	826909	2	46.3	70.9	143.4	235	20.1	479.9	499.1	580.3	1303.5
31	At3g12930	Lojap	Lojap-related protein	820478	3	50.4	12.3	194.8	67.5	592.7	125.7	388.3	3345.7	99.9
32	At2g25840	OVA4	Nucleotidylyl transferase superfamily protein	817126	3	51.6	4.9	98.8	49.5	38.5	52.5	330.9
33	At4g34290	SWIB	SWIB/MDM2 domain superfamily protein	829579	3	53.5	141.8	527.8	135.9	611.1	18.4	189.3
34	At1g43560	ty2	thioredoxin Y2	840939	2	58.3	441.5	417.1	277	460.5	340.1	3.5
35	At2g24060	Translation initiation factor 3	Translation initiation factor 3 protein	816940	3	58.4	42.9	107.5	53.4	130.4	176.2	578.5
36	At1g35680	RPL21C	Ribosomal protein L21	840472	3	58.5	172.2	29.1	231.5	13.6	36.4	214.3
37	At1g31160	HINT 2	HISTIDINE TRIAD NUCLEOTIDE-BINDING 2	840001	2	58.6	358.8	112.5	139.6	871.3	1591.5	2631.6	97.7	13.7	361.4
38	At5g38290	hydrolase	Peptidyl-tRNA hydrolase family protein	833811	3	61.9	297.6	149.7	165.3	1582.4	163.9	744.6
39	At1g08390			837359	1	62.1	1018.4	1822.2	1099.1	3296.7	2807.8	1137.1
40	At3g08920	phosphatase	Rhodanese/Cell cycle control phosphatase superfamily protein	820041	3	62.3	52.4	328.4	226.9	451	197.6	589.7
41	At1g49975			841421	2	62.6	75	127.9	55.6	311.1	105.6	234.2
42	At5g14910	Heavy metal transport/detoxification	Heavy metal transport/detoxification superfamily protein	831343	3	63.2	188.5	63.3	388.4	617.6	39.2	354.8
43	At4g17810	zinc finger	C2H2 and C2HC zinc fingers superfamily protein	827503	1	64.7	837.7	153.7	29.1	6.5	20	380.4		18583.9 21890.5 21033.1 13499.0 18632.5 21651.4 3818.2 20888.9 9446.2 18601.5
44	At5g15760	PSRP-3/Ycf65	Ribosomal protein PSRP-3/Ycf65	831432	1	66.3	780.7	509	88.7	194.8	7277.2	294.7
45	At2g30695			817620	3	68.4	87.3	26.3	350.7	685	254.7	614.2
46	At5g58480	hydrolase	O-Glycosyl hydrolases family 17 protein	835961	2	68.6	1251.3	92.5	156.3	157	1255.9	1927.7
47	At5g64380	monophosphatase	Inositol monophosphatase family protein	836559	1	69.5	62.3	101	95.2	596.8	414.4	1	1010.1	1196.5
48	At4g24090			828509	2	69.8	173.3	70.8	405	554.8	398.6	1159.7
49	At2g45270	GCP1	glycoprotease 1	819135	2	70.5	185.2	40.8	73.9	904.2	3424.2	365.9
50	At3g10620	NUDX26	nudix hydrolase homolog 26	820231	1	70.7	713	3236.2	432.2	6314	5145.8	239.7	784.9	521.7	169.2
51	At4g32900	PTH2	Peptidyl-tRNA hydrolase II (PTH2) family protein	829426	1	73.8	207.6	2867.4	1190.7	4175.2	680.1	2198.8
52	At3g60370	isomerase	FKBP-like peptidyl-prolyl cis-trans isomerase family protein	825208	2	74.6	18.9	1193.4	24.1	458.4	159.7	1354.2
53	At2g24090	L35	Ribosomal protein L35	816943	3	75.1	192.4	101.5	310.7	213.2	15.2	889.7	123.3 1176.5	19036.5	11.8
54	At3g14110	FLU	Tetratricopeptide repeat (TPR)-like superfamily protein	820628	3	75.7	28.8	609.9	154.7	240.2	304.6	1089.7
55	At3g13120	S10p/S20e	Ribosomal protein S10p/S20e family protein	820500	3	75.7	81	54.4	128.3	58.3	11.8	137.4	78.3	480.9 734.0	11.5
56	At1g16790	ribosome	ribosomal protein-related	838250	1	75.8	2280.9	350.6	6438.3	2478.3	7470	803.9
57	At2g44650	CPN10	chloroplast chaperonin 10	819073	3	76.2	197.3	208.5	257.2	1675.2	125.8	615
58	At2g38140	PSRP4	plastid-specific ribosomal protein 4	818392	3	77.5	212	135.4	351.1	439.3	193.7	1208.3
59	At1g18650	PDCB3	plasmodesmata callose-binding protein 3	838446	2	78.3	1500.7	20	127.8	469.3	358.3	1858.1
60	At4g11175	OB-fold-like	Nucleic acid-binding, OB-fold-like protein	826719	3	78.8	203.4	67.2	118.3	358.7	470.4	372.9
61	At1g74970	TWN3	ribosomal protein S9	843836	3	80.3	84	296	351.5	238.9	246.4	1002.3		574.0 417.5	6886.6
62	At1g29070	L34	Ribosomal protein L34	839781	3	80.4	112.4	69.5	264.5	272.2	14.1	519.9
63	At3g44380	LEA	Late embryogenesis abundant (LEA) hydroxyproline-rich glycoprotein family	823563	1	81.7	1192.8	646.8	215.5	1462.3	1064	3217.2
64	At3g13180	NOL1	NOL1/NOP2/sun family protein / antitermination NusB domain-containing protein	820508	3	84	98	25.3	112.6	634	246.2	1754.5
65	At2g44640			819072	3	84.5	177.5	527.4	142.4	233.4	339.7	1431.2
66	At5g22340			832294	3	86.6	18.5	746.4	110.5	617.2	306.1	1036.1
67	At4g24770	RBP31	31-kDa RNA binding protein	828579	3	86.7	169.3	238.4	298.6	220.6	206.9	763
68	At2g26930	PDE277	4-(cytidine 5'-phospho)-2-C-methyl-D-erithritol kinase	817234	3	87	148.3	46	157.8	1078.6	751.6	1093.7
69	At1g76405			843973	2	87.7	768.8	552.9	311.7	464.5	351.2	634.5
70	At2g35500	SKL2	shikimate kinase like 2	818115	3	88.3	60.5	180.5	44.7	1172.9	30.7	654.4
71	At5g20935			832218	2	88.4	290.7	419.5	862.8	494.3	161.8	207.1			215.5
72	At2g14880	SWIB	SWIB/MDM2 domain superfamily protein	815977	3	88.5	341.5	2542.8	73.8	26.5	186	112.2
73	At3g29185	DUF3598	Domain of unknown function (DUF3598)	822570	2	89.4	170.1	18.3	75.9	318.7	25	53.7
74	At2g33430	DAL1	differentiation and greening-like 1	817907	3	90.2	28.6	492.9	286	878.3	253.5	77.3	3165.6	4206.4	127.2
75	At3g44890	RPL9	ribosomal protein L9	823623	3	91.2	103.7	60.1	325.7	762.4	77.3	729.7
76	At3g15190	S20	chloroplast 30S ribosomal protein S20, putative	820750	3	91.5	103.3	61.7	303.3	243.9	43.1	394.6
77	At1g36390	GrpE	Co-chaperone GrpE family protein	840545	2	91.9	231.6	139.7	752.5	1530.1	175.4	891.6
78	At2g17972			816308	2	92.4	113.8	306.8	345.7	377.4	362.4	697.6
79	At4g14890	FdC2	2Fe-2S ferredoxin-like superfamily protein	827146	2	94	234.8	263.5	160.8	46	57.9	1801.7	147.1	326.1 352.7	213.4
80	At3g12685	haloperoxidase	Acid phosphatase/vanadium-dependent haloperoxidase-related protein	820449	1	94.1	88.7	429.5	242.1	296.6	868.5	69.5	15256.3	16311.3
81	At2g33255	HAD	Haloacid dehalogenase-like hydrolase (HAD) superfamily protein	817888	2	94.1	563.7	123	266.8	138	1312	1201.8
82	At5g51100	FSD2	Fe superoxide dismutase 2	835183	3	94.5	127.5	18.5	222.4	1752	539.3	1131.5
83	At2g33450	L28	Ribosomal L28 family	817910	3	94.8	77.7	58.9	286.8	1598.1	123.7	273.8		226.1
84	At3g45050			823640	2	95	152.4	140.2	562.9	257	393.3	1150.6
85	At3g22210			821785	1	95.4	587.5	31.9	213.9	5.8	416	106.2
86	At5g46580	PPR	pentatricopeptide (PPR) repeat-containing protein	834701	3	96.1	33.2	93	89	462.3	231	455.6
87	At4g39040	CRM	RNA-binding CRS1 / YhbY (CRM) domain protein	830059	3	98.4	202.6	132.7	10.5	475.3	220.4	300.2
88	At1g49980	DNA	DNA/RNA polymerases superfamily protein	841422	0	98.8	64.3	6329.4	564.3	2139.7	5952.1	7763.4	3699.1	16486.5
89	At3g08740	EF-P	elongation factor P (EF-P) family protein	820021	3	99.1	152.6	202.5	167.8	959.1	191.9	314.7
90	At4g26370	NusB	antitermination NusB domain-containing protein	828743	3	100.4	25	1814.8	528.1	391.4	35.8	793.4		991.8	1640.2
91	At5g17870	PSRP6	plastid-specific 50S ribosomal protein 6	831655	3	100.4	413.3	49	208.1	556.4	14.8	2745.4
92	At5g52970	thylakoid lumen 15.0 kDa	thylakoid lumen 15.0 kDa protein	835375	3	100.7	171.3	956.9	171.3	115.7	129.6	602.8	388	578.9
93	At4g03150			828059	2	102	73.8	155.4	572.7	50.8	79.5	1814.8
94	At1g55370	NDF5	NDH-dependent cyclic electron flow 5	841984	2	102.2	24.7	41.5	35.7	84.8	446.2	108.6
95	At3g16250	PnsB3	NDH-dependent cyclic electron flow 1	820871	3	102.3	323.9	17.3	333.6	71.5	234.5	186.1
96	At1g79850	RPS17	ribosomal protein S17	844324	3	103.2	77.6	203.8	180.1	299.6	28.5	1819.9
97	At3g06950	synthase	Pseudouridine synthase family protein	819880	1	105.9	284	256.3	406.5	150.7	361.3	116.8
98	At5g14100	NAP14	non-intrinsic ABC protein 14	831259	2	106.6	163.5	89.1	273.3	2220.5	5248.8	2387.9
99	At3g18680	kinase	Amino acid kinase family protein	821399	3	106.7	131.3	12	179	426.5	387.5	157.2	3065.5	714.6
100	At3g49470	NACA2	nascent polypeptide-associated complex subunit alpha-like protein 2	824109	3	107.1	413.3	62.5	53.7	404.6	534.7	145.9	3768.1 3490.9	18222	872.0 2200.3 898.5
101	At5g13510	EMB3136	Ribosomal protein L10 family protein	831195	3	107.1	337.5	89	87.8	25.1	5.8	478.9
102	At5g55710	Tic20-V		835665	3	107.5	344.3	89.1	220.2	809.4	47.7	186.6
103	At3g56910	PSRP5	plastid-specific 50S ribosomal protein 5	824858	3	107.8	339.2	56.9	139.5	562.1	63.6	348.2
104	At5g20130			832135	2	108.4	219.2	251.5	720.5	278	468.5	226.4
105	At5g54180	PTAC15	plastid transcriptionally active 15	835506	2	108.5	21.1	152.6	569.6	1588.5	514.6	1512.5
106	At1g17650	GR2	glyoxylate reductase 2	838342	3	111	105	157.8	552.4	539.4	709.7	1071.9	156.8
107	At5g10620	transferase	methyltransferases	830927	2	113.7	262.1	193.3	932.6	3844.3	14922.8	1256
108	At4g18460	deacylase	D-Tyr-tRNA(Tyr) deacylase family protein	827578	1	114.1	392.9	118.7	355	602.8	3945.3	2936.1	233.5	1942.7	960.8
109	At2g01590	CRR3	chlororespiratory reduction 3	814688	1	116	217.8	121.6	31.3	38.7	34.5	138.2
110	At1g10522			837593	3	116.3	111	143.1	815.4	1595.2	1270.5	2693		1114.3
111	At5g66550	Maf-like	Maf-like protein	836787	0	116.9	942.9	794.9	320.4	243.8	403.3	627.5
112	At3g27750	EMB3123		822397	1	117.4	212.8	317.7	149.8	360.9	1792.6	673.2
113	At1g49380	cytochrome c biogenesis	cytochrome c biogenesis protein family	841361	3	117.7	335.6	56.1	46.2	19	298.4	957.2
114	At5g52100	CRR1	Dihydrodipicolinate reductase, bacterial/plant	835286	2	119.5	92.6	104.6	62.6	126.5	50.9	729		338
115	At5g42070			834212	2	119.7	444.6	2631.9	247.1	158.2	222.7	1459.9	1826.6	389.9 137.5	837.1
116	At5g62840	mutase	Phosphoglycerate mutase family protein	836405	1	119.8	263.4	291.8	194.4	22.1	496.8	792.5	779.6	749.4	841.5
117	At1g74070	isomerase	Cyclophilin-like peptidyl-prolyl cis-trans isomerase family protein	843747	2	121.3	71.6	117.2	183.4	281.1	1053.3	1915.7
118	At5g45930	CHLI2	magnesium chelatase i2	834633	3	122.2	215.3	62	186.1	611.3	193.3	1387.5	9038.4	651.9 960.7	261.5
119	At1g30520	AAE14	acyl-activating enzyme 14	839932	2	122.8	122.6	46.9	73.5	351	789.9	1030.3
120	At4g17560	L19	Ribosomal protein L19 family protein	827471	3	123.2	127.6	239	226.2	76.4	418.9	403.2	34.6	498.6
121	At2g02980	OTP85	Pentatricopeptide repeat (PPR) superfamily protein	814827	2	123.5	84.5	87.3	619	2747.5	4027.9	45
122	At1g06190	Rho termination factor	Rho termination factor	837128	3	124.5	59.8	1539.8	38.4	340.8	25.9	48.4
123	At5g16140	hydrolase	Peptidyl-tRNA hydrolase family protein	831471	2	125.2	12	1228.7	665.5	2619.9	942	314.3
124	At3g46580	MBD5	methyl-CPG-binding domain protein 5	823811	0	125.3	3597.7	163.5	228.8	9405.6	3170.5	2628.4
125	At1g01080	RNA-binding	RNA-binding (RRM/RBD/RNP motifs) family protein	839463	3	125.7	132.4	95.3	296.9	551	12.4	230.5
126	At3g63190	RRF	ribosome recycling factor, chloroplast precursor	825494	3	127.5	48.8	261.2	184.8	658.7	212.6	108.8
127	At3g60210	GroES-like	GroES-like family protein	825191	3	128	530.1	1810.5	348.3	931.6	1384.7	742.1
128	At5g09240	transcription	ssDNA-binding transcriptional regulator	830783	0	131.8	482.1	384.5	276	981.8	10339.4	546.8
129	At5g65220	Ribosomal L29	Ribosomal L29 family protein	836647	3	132.6	137.1	217.8	370.5	391.7	621	930.9	48.5		154.3
130	At3g01440	PQL2	PsbQ-like 1	821143	2	133.8	295	177.1	409	85.2	340.9	2182.7
131	At4g19100	PAM68	Protein of unknown function (DUF3464)	2745715	3	134	19.8	43.2	128.6	168.2	447.9	566.2
132	At4g20130	PTAC14	plastid transcriptionally active 14	827759	3	135.2	4.9	938.7	21	165.1	140.2	587.1	179.1		21.9
133	At3g27160	GHS1	Ribosomal protein S21 family protein	822335	3	135.5	148.8	35.7	444.2	1789.6	25.1	177.4
134	At4g39710	PnsL4	FK506-binding protein 16-2	830126	3	135.6	206.4	9.8	186.2	230	17.9	1650.1
135	At5g42240	scpl42	serine carboxypeptidase-like 42	834229	1	135.9	554.6	4.2	221	339	261.9	1918.8	4950.7 13009.8	10767.1
136	At2g47590	PHR2	photolyase/blue-light receptor 2	819372	3	136.2	228.6	95.5	158.7	832.8	112	1774.4
137	At4g02790	EMB3129	GTP-binding family protein	828174	3	136.5	85.4	168.6	211.8	260.2	60.8	39.6
138	At4g14870	SECE1	secE/sec61-gamma protein transport protein	827144	3	136.7	354.8	270.1	166.6	193.7	210.8	1441.3
139	At1g59840	CCB4	cofactor assembly of complex C	842278	2	136.9	59.1	1411.1	234.6	595.5	525.2	63		629.9
140	At3g47650	DnaJ	DnaJ/Hsp40 cysteine-rich domain superfamily protein	823919	3	137.3	337.2	284.2	225.4	231.7	10.9	359.2
141	At1g14030	transferase	Rubisco methyltransferase family protein	837964	3	137.9	169.3	207.4	97.9	267.2	59.5	432.8
142	At5g09820	fibrillin	Plastid-lipid associated protein PAP / fibrillin family protein	830842	1	139.2	255.6	82.4	386.9	253.5	830.7	957.8
143	At5g58260	NdhN	oxidoreductases, acting on NADH or NADPH, quinone or similar compound as acceptor	835938	3	141.1	391.4	226.6	317.5	131.2	12.6	171.9
144	At3g57180	BPG2	P-loop containing nucleoside triphosphate hydrolases superfamily protein	824885	3	141.1	57.8	218.1	136	374.9	331.6	759.9
145	At1g56050	GTP-binding	GTP-binding protein-related	842056	3	141.7	63.2	102.9	257.4	755.1	159.4	2713.8	947.9	555.7
146	At1g78180	Mitochondrial substrate carrier	Mitochondrial substrate carrier family protein	844154	2	141.8	241.2	37	243.7	55.1	1195	2189.9
147	At1g51100			841533	2	142.3	89	452.1	444.4	1312.2	429.9	926.9
148	At1g59720	CRR28	Tetratricopeptide repeat (TPR)-like superfamily protein	842263	3	143.1	195.5	125.5	486.2	924.9	245.7	2343
149	At3g48040	ROP10	RHO-related protein from plants 10	823959	2	143.4	2421.1	137.5	217.2	1361.5	1660.7	8473.1	8991.9 2199.8 3919.6 3390.0 2006.7 2917.3 1684.0	2676.9 15306.1 19516.8 20333.2 10541.7 7576.4 15086.0	1892.2 2891.5 1483.7
150	At5g66470	RNA binding;GTP binding	RNA binding;GTP binding	836779	3	143.7	12	354.9	114.2	743.8	220.5	456.3	3276.5	1253
151	At5g55220	chaperonin	trigger factor type chaperone family protein	835615	3	144.2	64.9	10.6	156.7	771.7	34.9	730
152	At4g32915			829428	2	144.2	79.7	97.2	392.7	933	2328.3	62.5
153	At1g29530			839830	1	144.5	33.6	256.7	245.5	273	682.8	2283.5	1314.4
154	At5g01470	transferase	S-adenosyl-L-methionine-dependent methyltransferases superfamily protein	831788	0	144.6	2698.1	1064.3	401.3	5301.7	3231.7	2793.1
155	At5g55740	CRR21	Tetratricopeptide repeat (TPR)-like superfamily protein	835668	3	145.6	10.2	50.8	364.1	248.2	116.1	1908.8
156	At3g18870	transcription	Mitochondrial transcription termination factor family protein	821420	2	146.6	524.2	565.2	366.6	451	5282.3	112.3
157	At3g05410	PsbP	Photosystem II reaction center PsbP family protein	819705	2	147.4	303.7	625.6	29.2	244.6	140.4	41.8
158	At3g17350			820998	1	147.8	1932.1	948	240.4	972.2	1157.5	755.5
159	At4g34090			829555	2	148.2	382.1	177.9	219.1	58	498	1282.2
160	At1g32550	FdC1	2Fe-2S ferredoxin-like superfamily protein	840149	2	149.2	412.1	299.2	280.6	638.3	95.5	1170.6	372.7	8167.3
161	At1g64355			842742	1	149.7	349.9	105	33.2	10.2	685.1	1014.7	102.2		77.8
162	At3g62910	APG3	Peptide chain release factor 1	825466	3	151.1	102.2	86	91.4	1147.9	131.5	616.5		1107.6	549.6
163	At4g33520	PAA1	P-type ATP-ase 1	829490	1	152.3	108.1	808.7	680.8	1586	144.6	1726.3
164	At1g60230	SAM	Radical SAM superfamily protein	842318	2	153.8	116.5	755.2	183.5	500.7	1408.1	4136.3	5557.7		145.9
165	At1g64510	ribosome	Translation elongation factor EF1B/ribosomal protein S6 family protein	842759	3	155.2	175.8	175.2	274.4	132.9	121.9	355.3			47.8
166	At3g17170	RFC3	Translation elongation factor EF1B/ribosomal protein S6 family protein	820974	3	156.3	62.7	749.5	253.6	1612.2	705.2	87.1
167	At4g01310	L5P	Ribosomal L5P family protein	827947	3	157.9	226.3	109.6	301.5	398.9	240.5	1096.9
168	At3g59980	OB-fold-like	Nucleic acid-binding, OB-fold-like protein	825168	3	158	54.9	257.7	391	654.6	8422.4	2111.4
169	At3g25920	RPL15	ribosomal protein L15	822189	3	158.3	323.3	128.3	354.6	873.7	61	1163.4
170	At3g15110			820741	2	158.3	493.4	1524.2	670.5	643.1	284.6	664
171	At4g12060	Double Clp-N motif	Double Clp-N motif protein	826814	3	158.8	516.7	151.8	478.7	2252.3	100.2	829.7
172	At2g42770	Mpv17/PMP22	Peroxisomal membrane 22 kDa (Mpv17/PMP22) family protein	818877	2	159.1	347.2	362.4	492.5	1001.4	713	771.3
173	At2g02500	MCT	Nucleotide-diphospho-sugar transferases superfamily protein	814779	3	161.1	243	79.1	571.5	960.5	1162.2	1218	671.4	874.4
174	At1g16080			838178	2	161.6	278.1	1018.8	250.7	2811.7	148.7	1205.3	1257.7	1017.8
175	At4g15510	PsbP	Photosystem II reaction center PsbP family protein	827223	2	161.7	78.6	31.8	79.5	407.7	239.5	1709.4	5680.2 3.9	968.9 383.8	2772.4
176	At3g23760			821958	2	163.5	424.3	95	187.9	35	14066.8	1779.9
177	At4g31560	HCF153	high chlorophyll fluorescence 153	829283	1	165.8	940.5	276.6	446.5	916.3	568.4	2265.6
178	At2g17240			816229	3	166.5	110.2	482.6	412.4	274.5	171.7	156.6	857	594.7	999.9 5003.5
179	At5g63310	NDPK2	nucleoside diphosphate kinase 2	836451	3	167.8	305.9	380.4	354.4	1323.5	94.2	75.5	128.3 5554.4	1341	262
180	At2g28605	PsbP	Photosystem II reaction center PsbP family protein	817409	2	168.4	157.9	167.7	47.4	193.1	486.8	1073.6
181	At4g38020	tRNA	tRNA/rRNA methyltransferase (SpoU) family protein	829958	2	168.8	223.7	10106.5	531.5	1805.7	375.3	4125.5
182	At4g18370	HHOA	DEGP protease 5	827564	3	171.1	343.2	25.5	140.8	386.2	210.8	679.1		368.1
183	At3g25480	phosphatase	Rhodanese/Cell cycle control phosphatase superfamily protein	822132	2	172.4	155.2	1031.5	212.1	635	437.3	208.1
184	At5g20040	IPT9	isopentenyltransferase 9	832126	2	172.6	138.1	36.9	26.9	583.6	2028.7	1974
185	At5g18570	GTP1	GTP1/OBG family protein	831975	3	173.1	25.3	352.4	59.3	672.4	82.5	1417.9	14644.5 13651.0 13317.1 9179.4 2805.4 3329.5 9537.4 12999.1	11319.6 21631.7 17229.8 17197.5 20114.2 10806.9 816.5 21512.8 20176.0	6046.9 3180.3 5226.8
186	At5g66520	Tetratricopeptide repeat (TPR)-like	Tetratricopeptide repeat (TPR)-like superfamily protein	836784	2	173.4	97.5	22.6	120.2	866.9	491.6	2746.1
187	At3g28460	transferase	methyltransferases	822476	2	175.5	50.6	411.3	209.1	2984.6	466.8	1979
188	At1g62780			842577	3	176.8	297.4	158.9	456	1335.7	150.1	1490.6
189	At1g78630	emb1473	Ribosomal protein L13 family protein	844199	3	176.8	181.2	268.6	470.1	357.4	25.9	813.3	87	644.1	12.4
190	At3g02660	emb2768	Tyrosyl-tRNA synthetase, class Ib, bacterial/mitochondrial	821282	3	178.4	79.6	8.5	570.9	235.5	192.4	1404.5
191	At3g24590	PLSP1	plastidic type i signal peptidase 1	822055	3	179.7	262	460.7	427.2	987.2	30.8	379	842.1	551.7 1765.9
192	At5g01650	Tautomerase/MIF	Tautomerase/MIF superfamily protein	831707	1	180	1856.5	290.7	784.9	675.5	786.6	563.5	2491.9 2778.5	2516.0 1215.0 1264.7 826.1 3501.1 2486.0	236.5
193	At5g58250	EMB3143		835937	3	181.1	255.4	765.8	107.9	166.4	62.6	286.1
194	At3g52150	RNA-binding	RNA-binding (RRM/RBD/RNP motifs) family protein	824379	3	182	296.4	81.9	155.3	492.6	67.5	414.2
195	At5g23310	FSD3	Fe superoxide dismutase 3	832395	3	182.6	198.4	153.8	391	2383.3	226.2	589.3
196	At1g12860	SCRM2	basic helix-loop-helix (bHLH) DNA-binding superfamily protein	837843	1	184.5	363.1	39.5	618.6	10.2	499.9	9458.1	101.6 4941.6 5826.9 1967.8	683.3	3650.8
197	At2g36990	SOLDAT8	RNApolymerase sigma-subunit F	818273	3	184.6	153.6	215.1	188.5	94.3	343	1823.3
198	At1g63610			842666	3	186	481.9	55.9	236.8	2111.7	84.7	455.4
199	At1g11430	DAG	plastid developmental protein DAG, putative	837685	3	186.3	239.9	230.8	186.2	320.6	271.4	336.1	1046.3	525	2691.3
200	At4g24175			828518	3	187.1	253.1	189.9	1311.9	3672.8	6736.4	852.8
201	At5g16715	EMB2247	ATP binding;valine-tRNA ligases;aminoacyl-tRNA ligases;nucleotide binding;ATP binding;aminoacyl-tRNA ligases	831533	3	187.9	45.4	21.4	82.7	275	121.2	755.1	384.5		5923.2
202	At3g47490	nuclease	HNH endonuclease	823903	1	189.1	932.7	2463.5	2393.2	7565.2	1437.3	254	433.9	5945.9
203	At4g37040	MAP1D	methionine aminopeptidase 1D	829858	2	189.5	419.2	37.5	283	1506.5	33.3	179.7	204.5	614.5	141.2
204	At5g10690	PPR	pentatricopeptide (PPR) repeat-containing protein / CBS domain-containing protein	830933	3	189.5	37.8	442.8	101.3	880.6	39.5	1428
205	At3g09580	FAD	FAD/NAD(P)-binding oxidoreductase family protein	820115	2	190	513.1	279.1	19.4	163.5	429.3	32.3
206	At5g19370	PPIASE	rhodanese-like domain-containing protein / PPIC-type PPIASE domain-containing protein	832057	3	190.6	273.9	316.8	392.6	1360.7	1695.2	92.4
207	At1g53120	RNA-binding S4	RNA-binding S4 domain-containing protein	841746	1	191.8	80.6	1006.5	282.7	1154.8	339.6	1244.1
208	At2g31840	MRL7-L	Thioredoxin superfamily protein	817741	3	192.2	21.4	275.1	438.1	1106.8	183.3	226.4
209	At5g27560	DUF1995	Domain of unknown function (DUF1995)	832816	3	192.2	540.4	235.5	391.4	971.6	186.5	1695
210	At2g04790			815022	2	192.8	512.8	409.5	21	240.5	1123	616.2
211	At1g26230	TCP-1	TCP-1/cpn60 chaperonin family protein	839164	3	193.1	194.7	980.8	313.5	397.3	9	2193			1499.2
212	At1g19150	Lhca6	photosystem I light harvesting complex gene 6	838498	3	193.7	242.5	454.4	162.8	74	83.1	696.9	80.6	181.2	89.8
213	At1g05190	emb2394	Ribosomal protein L6 family	839273	3	195.9	323.7	208.6	357.4	103.9	92.3	625.8	21.4	592.8	37.6
214	At1g60600	ABC4	UbiA prenyltransferase family protein	842354	3	197.5	49.8	35.4	71.6	1136.1	122.5	738.3
215	At5g45680	FKBP13	FK506-binding protein 13	834607	3	199	429.4	336.1	189.5	51.4	200.1	1608.9
216	At3g58830	HAD	haloacid dehalogenase (HAD) superfamily protein	825052	2	199.8	937.3	1614.5	947.5	139.2	411.6	1429.3
217	At4g34730	ribosome	ribosome-binding factor A family protein	829625	1	200.5	197.9	1667.8	254.5	2266.4	1450	3.5	12999.9 1054.4 14982.4	323.6 1398.2	1299.7 10.8
218	At1g13270	MAP1C	methionine aminopeptidase 1B	837887	3	200.8	126.1	1959.2	3617.2	1172.9	722.4	578.5	2708.7	4373.5
219	At3g26060	PRXQ	Thioredoxin superfamily protein	822203	3	201	546.9	3353.1	519.8	1029.2	115.9	1989.8	73.9	143.5 1100.9	173.7
220	At4g31850	PGR3	proton gradient regulation 3	829314	3	201.1	253.5	33.8	83.6	177.5	29.3	723.5
221	At5g48220	Aldolase-type TIM barrel	Aldolase-type TIM barrel family protein	834875	2	201.8	551.8	357.1	117.8	145.2	611.7	1011.6	15502.0 7238.4 5938.6	14969.6 1944.9 1583.0	7546.5 7087.6
222	At2g33800	EMB3113	Ribosomal protein S5 family protein	817947	3	201.9	213.5	239.9	170.8	177.6	462.9	743.5
223	At5g53900	WNK	Serine/threonine-protein kinase WNK (With No Lysine)-related	835472	1	202	2230.5	454.7	55	1405.8	587.2	639.3
224	At3g25660	Amidase	Amidase family protein	822154	3	203	18.6	135.9	254	536.7	106.4	275.9
225	At2g33735	DnaJ-domain	Chaperone DnaJ-domain superfamily protein	817939	1	203.3	2056.9	10337.7	947.8	4610.4	10438.3	3372.3
226	At4g13220			826938	2	203.6	677.2	752.9	143.2	610.2	1416	750.3
227	At5g48830			834941	2	203.8	46.5	46.6	283.4	69.7	269	1732
228	At3g21580	ABCI12	cobalt ion transmembrane transporters	821712	1	204.5	430.2	283.5	694	292.8	271.2	1319.4
229	At3g52380	PDE322	chloroplast RNA-binding protein 33	824403	3	204.9	159	437.2	211.3	143.5	169.8	311.7
230	At2g39470	PPL2	PsbP-like protein 2	818532	3	205.1	383.5	105.3	276.1	862.6	65.3	1038.4
231	At3g18110	EMB1270	Pentatricopeptide repeat (PPR) superfamily protein	821336	3	206.9	243.6	213	401.1	162.6	392.4	2748.8
232	At5g65410	ZHD1	homeobox protein 25	836666	2	207	3012.8	774.8	183.9	47.8	79.7	2033.5	1492.7 2960.3 771.6	1483.1 595.4
233	At2g21385			816677	3	209.4	340.9	198.8	277.1	357.3	98	1461.4
234	At5g15390	tRNA	tRNA/rRNA methyltransferase (SpoU) family protein	831391	2	210.6	27.7	1036.7	252.3	506.8	6033	663.4
235	At3g52155	mutase	Phosphoglycerate mutase family protein	824380	2	210.7	611.4	1166.8	450.8	5361.7	2312.4	1457.6
236	At2g25830	YebC	YebC-related	817125	2	211.9	416	47	403.4	902.9	266.5	217.6	4972.1	4126.3	70.8
237	At1g24610	transferase	Rubisco methyltransferase family protein	839075	3	212.3	281.4	650.2	573.5	2087.7	196.3	522.7
238	At5g05740	EGY2	ethylene-dependent gravitropism-deficient and yellow-green-like 2	830458	3	212.4	271.5	267.5	221.4	577.6	78.9	707.8	806.5	358.1	1268
239	At4g17540			827469	2	212.6	125.9	42.2	330.9	1479.3	440.7	2563.7
240	At3g54090	FLN1	fructokinase-like 1	824576	3	212.7	176.8	493.5	832.5	1243.9	353.1	882.2
241	At5g08400	DUF3531	Protein of unknown function (DUF3531)	830738	3	212.8	247.1	1609.6	2664.7	1061.2	1351.6	869.9	539.2		365.1
242	830791			830791	0	213.3	270.9	65.6	703.5	960.4	715.3	16.4
243	At5g18660	PCB2	NAD(P)-binding Rossmann-fold superfamily protein	831984	3	213.3	236.4	134.1	613.1	716.8	365.5	1646.2		609	81.5
244	At5g63040			836424	1	213.4	207.8	76.5	1046.2	1437.7	1427.4	1170.3
245	At4g01460	DNA-binding	basic helix-loop-helix (bHLH) DNA-binding superfamily protein	828089	2	213.5	250.2	335.7	250.2	436.2	906.3	272.6
246	At3g07200	RING	RING/U-box superfamily protein	819908	1	215.1	4172	432.6	236.2	237.7	17444.5	4685.5
247	At1g07320	RPL4	ribosomal protein L4	837243	3	217.4	246.2	471.1	180	183.8	227.2	1277.1
248	At5g59500	transferase	protein C-terminal S-isoprenylcysteine carboxyl O-methyltransferases	836069	3	218	321.9	179.6	372.6	726.7	323.2	870.3
249	At3g22150	Tetratricopeptide repeat (TPR)-like	Tetratricopeptide repeat (TPR)-like superfamily protein	821779	3	218.1	44.7	135.5	911.9	39.5	414.4	623.8
250	At3g25805			822172	2	221	170.9	1441.5	278.2	543	1085.5	1270
251	At5g10700	PTH2	Peptidyl-tRNA hydrolase II (PTH2) family protein	830935	0	221.6	626.9	1291.8	687.1	3177.1	16225.7	8499.3	839
252	At5g53860	EMB64	embryo defective 2737	835467	2	223.1	100.8	28.6	4.5	172.2	112.7	808.4	13239.4 88.9 12408.0	13212.3 8744.1 1478.9
253	At3g24506			822043	2	223.2	1304.2	2023.9	1118.7	1415.3	7966.1	583.3	857	594.7	999.9 5003.5
254	At5g17710	EMB1241	Co-chaperone GrpE family protein	831638	3	223.4	191.8	4262.1	248.9	693.5	483.5	1180.1			45.2
255	At1g68590	PSRP-3/Ycf65	Ribosomal protein PSRP-3/Ycf65	843189	3	223.4	596.4	456.4	80.9	28.9	93.1	242.2	72.8	681.3 830.6	17
256	At3g62030	ROC4	rotamase CYP 4	825376	3	225.2	280.8	249.8	625.7	2012	22.4	657.9	491.2 22.8	281.2	163.3
257	At3g28760			822508	2	227.1	246.7	98.7	616.7	3232.5	4159.5	1951.8
258	At5g49030	OVA2	tRNA synthetase class I (I, L, M and V) family protein	834962	3	228.4	38.1	34.1	267	877.5	270.5	357.8
259	At1g65420	NPQ7	Protein of unknown function (DUF565)	842853	0	228.8	168	574.3	1815.7	5553.6	348.1	754.5
260	At5g14320	EMB3137	Ribosomal protein S13/S18 family	831282	3	229.5	437.8	371	357.1	808.5	91.2	690	18.2	44.6 288.6	89.8
261	At2g40760	phosphatase	Rhodanese/Cell cycle control phosphatase superfamily protein	818672	2	229.8	148.3	771.2	110.1	921.1	15012.3	1218.8
262	At2g36230	HISN3	Aldolase-type TIM barrel family protein	818195	1	230	426.9	593.6	492.2	1559.9	6578.4	1766.4	6466.9	5144.3
263	At1g49510	emb1273	embryo defective 1273	841375	1	231.1	188.9	314.5	624.1	170.4	613.2	1682.6
264	At4g38490			830005	2	231.4	246.3	2755.4	692	1049.2	2796.1	3068.3
265	At5g22640	emb1211	MORN (Membrane Occupation and Recognition Nexus) repeat-containing protein	832327	2	231.6	91.3	3.2	270.2	148.1	215.7	709.8
266	At4g16390	SVR7	pentatricopeptide (PPR) repeat-containing protein	827333	3	233.7	197.6	380.3	492.6	575.9	226.5	999.8
267	At2g40690	SFD1	NAD-dependent glycerol-3-phosphate dehydrogenase family protein	818664	2	233.8	242.6	120.2	421.8	2348.9	343.6	3694.4		23.1
268	At2g40960	R3H	Single-stranded nucleic acid binding R3H protein	818696	0	235.9	97.5	888.8	755.6	2800.1	1336.8	2337.9
269	At3g53900	UPP	uracil phosphoribosyltransferase	824557	3	236.1	374.8	106.2	1048.6	2630.2	332.7	2864.8	2285.8		2811.9
270	At3g55330	PPL1	PsbP-like protein 1	824699	3	236.4	475.3	279.4	425	18.5	153.7	1040.1
271	At3g60390	HAT3	homeobox-leucine zipper protein 3	825210	2	236.5	1445.1	1822.6	1161.1	3472.3	1360.1	2638.3	15606.6 11725.4 14262.1 10182.0 3116.4 12046.2 7504.0	20948.5 2041.0 6359.7 4345.1 8721.5 21531.1 11825.4 21063.3	2774.5
272	At3g56650	Mog1	Mog1/PsbP/DUF1795-like photosystem II reaction center PsbP family protein	824832	2	236.7	323.1	175.5	339.7	608.6	132.3	1849.1
273	At3g04260	PTAC3	plastid transcriptionally active 3	819581	3	237.1	307.8	74.9	37.4	793.8	19.1	88		517.1
274	At5g67260	CYCD3;2	CYCLIN D3;2	836861	1	239	2676.5	97.9	802.2	1816.9	561.3	3570.6
275	At5g57930	emb1629	Arabidopsis thaliana protein of unknown function (DUF794)	835904	2	239	235.5	241.5	110.2	162.8	71.9	1606
276	At2g42130	fibrillin	Plastid-lipid associated protein PAP / fibrillin family protein	818813	3	240.1	566.7	52.9	465.3	1375	6.9	1431.8
277	At2g43030	Ribosomal L3	Ribosomal protein L3 family protein	818905	3	240.9	265.2	313.6	360.1	63.5	96.4	829.9	45.7		31.1
278	At1g80640	kinase	Protein kinase superfamily protein	844403	1	242.9	740.3	1377.7	56.3	1032.3	386.4	4769.4
279	At4g14100	transferase	transferases, transferring glycosyl groups	827045	2	243.6	717.9	1992.5	684	824	782.2	3698.2		286.5 931.8	2747.9
280	At3g20680	DUF1995	Domain of unknown function (DUF1995)	821615	2	243.6	332.3	2044.7	587.6	60.4	720.8	389.5
281	At3g53700	MEE40	Pentatricopeptide repeat (PPR) superfamily protein	824537	3	244.1	139.2	233.1	1305.8	611.8	153.8	1181.8
282	At3g48730	GSA2	glutamate-1-semialdehyde 2,1-aminomutase 2	824034	3	244.9	188.2	73.7	255	604.8	69.8	1306.4	410.3	713	363.4
283	At1g02280	TOC33	translocon at the outer envelope membrane of chloroplasts 33	839248	3	245.7	149.3	853.5	106.6	93.9	2361.2	1098.6	2646.8	10073.8	5056.7
284	At3g09210	PTAC13	plastid transcriptionally active 13	820077	3	246.9	245.6	78.4	132.2	751.4	310.5	149.8
285	At5g63140	PAP29	purple acid phosphatase 29	836435	2	247.1	3784.4	673.9	41.2	34.7	16291.9	1442.7
286	At5g54600	SH3-like	Translation protein SH3-like family protein	835549	3	247.5	372.6	185.6	256.7	1378	68.2	188.4
287	At1g14150	PQL2	PsbQ-like 2	837974	2	247.5	574	128.8	226.6	146	153.5	919.5
288	At3g54210	L17	Ribosomal protein L17 family protein	824588	3	248	492.4	389.4	180.1	796.4	22.5	610.6	10.2	274.2 522.1	41
289	At5g01015			831731	1	248.5	239.2	68.9	679.5	205.3	1073	918.7
290	At4g17600	LIL3:1	Chlorophyll A-B binding family protein	827479	3	249.1	537.6	843.2	27.8	303.7	185.4	273.2	185.0 184.0	721	1236.3
291	817805			817805	0	249.8	1421.8	62.6	478.1	2950.7	9746.4	20776.1
292	At1g73530	RNA-binding	RNA-binding (RRM/RBD/RNP motifs) family protein	843687	2	251.9	45.6	4017.8	540.7	958.7	345.2	514.2	12885.3	736.4	990
293	At5g52780	DUF3464	Protein of unknown function (DUF3464)	835355	2	251.9	338.5	201.2	1282.6	106.3	226	334.7
294	At4g40045			830167	1	253.5	760.4	906.3	970.6	820.4	123.2	2341.3
295	At1g50900	LTD	Ankyrin repeat family protein	841512	3	254.1	532.8	763.7	324	204.3	16.1	976.4	214.6	823.5	144.6
296	At4g14910	HISN5B	HISTIDINE BIOSYNTHESIS 5B	827149	2	254.1	1000.4	483.1	596.8	1209.6	398.6	1238.5	2485.7	2437.7	348.1
297	At1g18490	DUF1637	Protein of unknown function (DUF1637)	838430	0	255.3	1205.6	644.2	1881.3	1246.7	1256	9972.9
298	At4g28660	PSB28	photosystem II reaction center PSB28 protein	828984	3	256.6	628	519.5	167.7	466.2	469.2	1814.1
299	At2g41720	EMB2654	Tetratricopeptide repeat (TPR)-like superfamily protein	818771	3	256.8	61.3	222.2	259.2	77.8	336	1312.7
300	At2g48070	RPH1	resistance to phytophthora 1	819419	2	258.1	228.2	196.3	74.8	162	115.6	561.3	1092.6	165	159.4

## Sheet: AtMDL2
Rank	Locus	Alias	Function	Entrez Gene ID	Reliability	Ath	(tissue)	(abiotic)	(biotic)	(hormone)	(light)	Ath2 At5g01650	Gma LOC100305503	Gma LOC100306618	Osa Os11g0107500	Ppo POPTRDRAFT_819230	Ppo POPTRDRAFT_653171	Ppo POPTRDRAFT_668121	Ppo POPTRDRAFT_825385	Ppo POPTRDRAFT_668125	Ppo POPTRDRAFT_668126	Vvi LOC100256897	Zma cl405_1
0	At5g01650	Tautomerase/MIF	Tautomerase/MIF superfamily protein	831707	1	0	0	0	0	0	0	0	0.0 2517.6	2517.6 0.0	0	0.0 3725.7 16037.4 959.2 13654.1 710.2	3725.7 0.0 9433.4 2494.8 1176.2 10780.8	16037.4 9433.4 0.0 1952.9 14500.0 13589.7	959.2 2494.8 1952.9 0.0 14604.9 17.2	13654.1 1176.2 14500.0 14604.9 0.0 11404.3	710.2 10780.8 13589.7 17.2 11404.3 0.0	0	0
1	At5g63670	SPT42	SPT4 homolog 2	836487	1	2.8	29.4	3.5	568	2	717.6	3959	3208.2	1173.9		5332.7 711.2	6203.2 1533.0	7867.9 14117.0	1366.9 2085.6	5921.5 10020.4	4984.9 4071.8	6054.5
2	At5g56600	PRF3	profilin 3	835761	2	5.6	400.1	2618.8	2178.6	3820.7	2763.2	1524.2	6169.2 9411.5 2631.9 2.8	7766.6 5445.3 5645.7 4297.1	6704.9 13291.8 9023.9	9108.0 10577.2 9808.9 17582.1	2812.0 749.9 3469.4 1620.5	18717.5 9900.8 18967.0 14642.8	18804.0 12375.4 13633.2 19103.8	1570.2 3513.2 2662.7 2665.4	9631.1 6655.5 9123.4 12360.5	4858.6 2888.0 7418.0 2490.2 287.8	7669.9 5045.6 7787.5 7871.3
3	At4g26840	SUMO1	small ubiquitin-like modifier 1	828791	1	9.5	306.3	1.7	1522.2	495.7	8341.5	2615.8	3302.5 2785.0 1180.6	95.0 992.0 1658.9	18746.5 114.0	2960.5 178.6	1663.4 5401.8	16041.6 18700.5	9736.8 2161.5	3234.0 14675.9	3692.6 2486.0	2725.7 6796.5	28.3
4	At3g47490	nuclease	HNH endonuclease	823903	1	13.3	1386	1174.1	1727	542	262.7	2123.4	5242	2375.5	4501.1	4910.8	13965.5	9119.3	5691.9	18430.7	20429.3
5	At4g38490			830005	2	13.4	184.7	1411.4	52	287.8	7762.3	5347.3
6	At3g59840			825153	2	15	665.3	217.3	2365.2	797.5	3272.5	22.7
7	At1g33810			840273	3	15	720.8	34.4	405.5	1265.1	536.9	425.5	676.5	1126.4
8	At4g18593	phosphatase	dual specificity protein phosphatase-related	827592	0	15.6	349.2	12.4	4141.8	3024.7	285.8	19635.3
9	At5g55160	SUMO2	small ubiquitin-like modifier 2	835609	1	17.3	451.6	772.3	79.4	750.9	13955.4	491.2	3302.5 2785.0 1180.6	95.0 992.0 1658.9	18746.5 114.0	2960.5 178.6	1663.4 5401.8	16041.6 18700.5	9736.8 2161.5	3234.0 14675.9	3692.6 2486.0	2725.7 6796.5	28.3
10	At4g09550	GIP1	AtGCP3 interacting protein 1	826539	1	17.7	794.1	1047.1	72	66.6	4063.8	938.9	2347	4461.1		3411.6 7916.1	2404.0 196.7	9558.9 7042.1	3318.2 4711.2	5524.2 6569.5	3736.5 9438.5	3599.3
11	At4g15930	Dynein type 1	Dynein light chain type 1 family protein	827275	1	24.7	144.9	190.4	187.2	503.1	1682	4176.5	5386.4	3318.8	13994.2								543.1
12	At5g17870	PSRP6	plastid-specific 50S ribosomal protein 6	831655	3	27.2	168.4	249.3	2249.7	278.6	851.9	1759.2
13	At5g64816			836604	1	36.4	109.7	196.4	2049.9	640.7	5616.3	1025.5	5574.1	1692.6		2139.6	17793.3	17894.9	7798.3	16288	5968.2	1646.4	792.6
14	At5g62980	FOLB2	Dihydroneopterin aldolase	836418	1	37.1	2363.1	2243.4	2214.1	425.9	814.2	9684.4
15	At2g35795	DnaJ-domain	Chaperone DnaJ-domain superfamily protein	818152	1	37.2	5118.7	2264.1	1277.3	156.1	6872.4	273.1	4917.8	1663	8145.1 4178.2	6243.0 2774.6	783.9 4062.0	4563.7 12270.1	1304.3 4684.0	16627.1 16729.0	2104.0 9571.7	5573.1 5026.8	766.2 568.7
16	At3g49470	NACA2	nascent polypeptide-associated complex subunit alpha-like protein 2	824109	3	39.3	63.8	49.3	558.1	15	417.8	1791	1084.8 997.6	622.4 443.1	9869.4 7867.3 2956.8	564.9	11011.7	19134.5	4920.7	17259	5522.3	1655.0 1936.5 1161.2	1053.2 1172.0
17	At3g01740	L37	Mitochondrial ribosomal protein L37	821088	1	45.4	3973.9	181.4	2437.8	728.7	13211.2	14757.2
18	At2g44650	CPN10	chloroplast chaperonin 10	819073	3	46	659.3	119.4	2103.3	1193.2	137.2	382
19	At5g03455	CDC25	Rhodanese/Cell cycle control phosphatase superfamily protein	831832	2	48.4	12337	1430.8	1200.7	379.7	6974.9	18242.9
20	At3g57080	RPB5B	Eukaryotic rpb5 RNA polymerase subunit family protein	824875	2	50.6	2217.6	1110.8	339.8	9.2	7644.8	4948.3
21	At4g34620	SSR16	small subunit ribosomal protein 16	829614	3	53.4	251.4	215.8	1674.6	435.6	1070.4	159.4
22	At4g13520	SMAP1	small acidic protein 1	826984	2	54.7	685.6	672.9	137.6	141.3	19338.3	675.4
23	At5g08040	TOM5	mitochondrial import receptor subunit TOM5 homolog	830698	2	57.5	5313.1	17.6	2038.5	972.1	2118.7	12177
24	At1g55805	BolA-like	BolA-like family protein	842030	1	57.8	364.5	1064.8	821.5	659.2	8933.7	2446.9
25	At1g72170	DUF543	Domain of unknown function (DUF543)	843548	1	60.7	959.6	187.1	652.1	1132.6	1593.6	172.1
26	At4g18590	OB-fold-like	Nucleic acid-binding, OB-fold-like protein	827591	1	60.8	1210.8	565.3	847.3	7077.4	5086.4	4825
27	At5g50110	transferase	S-adenosyl-L-methionine-dependent methyltransferases superfamily protein	835075	1	64.4	1910.2	744.1	1855	12676	9596.7	239.8
28	At2g23930	SNRNP-G	probable small nuclear ribonucleoprotein G	816925	3	65	851.3	51.8	2678.9	1917.7	855.6	427.6	1182.8	11.5	1168.8	12.0 1166.6	3602.1 14116.5	18116.4 14737.9	1471.6 7362.8	15037.7 10016.7	993.2 16017.0	107
29	At1g76405			843973	2	66.5	939.6	156.2	143.3	319.4	960.3	930.4
30	At3g56910	PSRP5	plastid-specific 50S ribosomal protein 5	824858	3	72.8	334.8	186.2	1843.7	407	446	186.4
31	At3g62840	ribonucleoprotein	Small nuclear ribonucleoprotein family protein	825459	2	73.5	287.9	5083.3	5078.9	114.3	2348.6	12848.1	2339.9	384.3	4371.2							587.4	1685.3 3936.8
32	At1g23220	Dynein type 1	Dynein light chain type 1 family protein	838931	0	76	25.5	3.2	22477.5	4882.6	234.3	112.9
33	At1g76860	ribonucleoprotein	Small nuclear ribonucleoprotein family protein	844021	2	77	3092.6	1750	3526.7	163.7	11304.4	993.7	217.5	247.3	3468.3	571.5	2610.8	15043.6	4697.6	3149.2	4722.7	1644.4	827.9
34	820401			820401	0	77.4	256.2	523.1	2397.7	2840.2	1629.3	47.9
35	At4g21110	G10	G10 family protein	827859	1	79.7	3789.3	2351.2	7938.4	11.8	7743	47.4	4080.7	937.1	3845.0 8965.5 13572.2	3099.3	9669.9	18604.1	6903.4	7133.9	5445.1	2417	1194.7
36	At2g03870	EMB2816	Small nuclear ribonucleoprotein family protein	814913	2	82.5	348.9	28.5	1290	1059.4	41.2	21800.4	1830	16.2	7191.2							832.2	6017.1 43.3
37	At4g30220	RUXF	small nuclear ribonucleoprotein F	829145	3	82.6	494.4	682.5	5285.7	3612.4	714.2	2568.7	3068.9 205.6	127.1 5274.3	5878.9 4449.9							181.7	211.2
38	At5g16060	Cmc1-like	Cytochrome c oxidase biogenesis protein Cmc1-like	831463	2	83.6	1242.9	1008.5	2402.4	347.5	6188.5	1487.1
39	At3g23325	Splicing factor 3B subunit 5/RDS3 complex subunit 10	Splicing factor 3B subunit 5/RDS3 complex subunit 10	821913	1	83.7	180.8	89.2	2274.9	7336.4	1924.5	20882.8	4167	845.5	10172.3	367.5 3270.5	4592.2 3893.2	18365.6 17696.7	2004.3 8587.5	8202.3 13148.5	1224.5 3940.5	449.9	240.2
40	At5g28750	Bacterial sec-independent translocation mttA/Hcf106	Bacterial sec-independent translocation protein mttA/Hcf106	832987	2	83.9	1065.7	80	971.9	1156.7	458.8	75.6	3221	10760.6	777.1
41	At1g75350	emb2184	Ribosomal protein L31	843871	3	84.2	554.6	2828.1	2266.2	714.3	1013.3	907.6	2276	2244.3								1976.9
42	At4g20030	RNA-binding	RNA-binding (RRM/RBD/RNP motifs) family protein	827748	0	88.6	733.3	2595.7	1199.6	409.9	2147.8	3177
43	At4g32930			829430	2	92.5	2268.9	189.7	769.1	3658.2	3010.7	2093.5
44	At2g45640	SAP18	SIN3 associated polypeptide P18	819172	2	93.8	1690.6	251.7	1596.2	1778.7	16797	766.2
45	At4g10300	RmlC-like cupins	RmlC-like cupins superfamily protein	826622	3	99.6	1174.2	415.2	356.1	604	262.8	233.3	1407.4	5420.7	12324.9 2660.4							3314	3041.3 1777.2
46	At5g10810	ER	enhancer of rudimentary protein, putative	830948	1	100.3	452.9	1039	171	1150.3	7123	407
47	At1g22140			838819	1	101	11821.2	15.1	323.7	1780.8	1930.5	1358.9
48	At4g33865	S14p/S29e	Ribosomal protein S14p/S29e family protein	829529	3	105.4	1397.6	27.3	2158.4	3507.5	530.5	2532.6	1715.0 11640.9 3306.7 690.9	520.1 6282.2 12317.5 4516.4	11964.8 7395.1 2568.2 8524.2							1343.0 883.8 6706.1	6246.7 624.1 411.6 663.5
49	At1g19240			838507	1	107.8	2987.8	3907.2	6649.6	468.8	3670.4	7141.8
50	At4g30330	ribonucleoprotein	Small nuclear ribonucleoprotein family protein	829156	2	108.4	1137	252.3	719.8	2363.9	8379.1	2590.7	428.5	436.8	1471.4 2624.9	1202.6	8769.8	13505.8	2295.6	20963.4	6073	134.9	861.7
51	At2g36835			818256	2	108.5	3405.5	970.8	170.3	93.7	1384.6	3759.2
52	At5g61220	LYR of Fe/S cluster biogenesis	LYR family of Fe/S cluster biogenesis protein	836243	1	108.5	2060.9	182.8	3965.3	2665	1957.4	9822.3
53	823939			823939	0	110.2	4361.1	1380.9	323.4	9746.8	5853	7.9
54	At1g01170	DUF1138	Protein of unknown function (DUF1138)	839263	2	112.3	854.5	2364.4	315.2	674.1	11378.3	674.2
55	At3g11500	ribonucleoprotein	Small nuclear ribonucleoprotein family protein	820323	3	112.6	697.4	394.1	78.2	2265.7	11340.7	659.3	1182.8	11.5	1168.8	12.0 1166.6	3602.1 14116.5	18116.4 14737.9	1471.6 7362.8	15037.7 10016.7	993.2 16017.0	107
56	At4g19350	EMB3006	embryo defective 3006	827676	1	113.8	31.6	1695.8	1689.3	2813.2	9990.1	12354.5
57	At1g03330	ribonucleoprotein	Small nuclear ribonucleoprotein family protein	839526	2	116	815.9	500.7	4462.8	2231.6	2292.8	18981.5	10634.0 10980.2 13201.2 7957.6 14358.0 4965.9	665.8 10897.5 13194.0 10186.6 14390.2 8691.2	579.1 6213.4 11116.4	19143.0 17118.2 19405.8	8990.0 5915.8 10250.7	6628.2 15258.0 12578.6	13955.3 17976.9 20808.5	11638.1 15025.8 5477.2	13820.1 14284.7 19326.8	4932.4 7266.5	1607.8 666.6 3564.3
58	At2g21290			816668	2	120.5	1951.1	805.9	823.3	109.7	1751.3	364.9	3655.5	44.9	728.8 13405.7	579.6	3288.4	15531	1727.9	20047.5	4778.1		269.0 4936.3
59	At3g60210	GroES-like	GroES-like family protein	825191	3	123.1	1026.5	852.5	2074.2	565.6	4605.3	1377
60	At3g10090	OB-fold-like	Nucleic acid-binding, OB-fold-like protein	820170	3	123.1	2066.3	197.9	5583.4	4598.5	1355.8	1453	2406.2 2321.6	78.8 509.9	1901.5	955.5	4096.1	19408.6	8926.2	6641.9	4577.3		912.5 3046.3 280.0
61	At4g39235			830079	1	123.7	551.5	5865	1989.1	210.7	6826.2	208.5
62	At5g14910	Heavy metal transport/detoxification	Heavy metal transport/detoxification superfamily protein	831343	3	124.4	577.6	1874.6	2356	581.7	567.5	1402.2
63	835477			835477	0	124.5	657.1	477	392.2	1263.3	2305.1	1095.7
64	At4g25740	Plectin/S10	RNA binding Plectin/S10 domain-containing protein	828679	3	124.5	1693	294.9	1198.8	1705.7	3712.6	790	12154.8 1173.7 10906.5 7899.1 7656.9 5905.3 5064.2 12421.1 7418.0 10587.5	14198.4 262.6 6304.2 10610.1 14528.2 13967.3 11082.1 13681.6 11361.2 11849.8	12320.0 14915.4 6313.0 19293.0 19505.1	11013.2 8065.3 15170.7 3748.9 17578.4 12820.4 13981.9 16248.8 18205.5 17126.6 6.8 7720.5 14545.9	7664.7 13793.6 11742.2 12925.7 10943.9 12571.2 3112.0 10878.6 7760.5 8532.6 2646.4 2171.8 5630.4	14375.1 12998.0 13035.2 8124.7 16259.2 12980.9 10384.1 12899.6 4011.6 11785.6 18357.2 12572.2 10321.1	13617.7 11431.9 15534.2 5080.5 17649.7 15508.4 11799.1 16168.3 14797.3 17938.9 1529.1 3712.3 14367.3	4731.2 17487.3 6734.5 12437.7 4207.9 16324.0 12294.5 3930.4 19844.4 8923.8 14869.6 14461.1 4907.9	3689.8 3555.5 2847.0 6873.3 6650.1 7659.9 9311.7 4454.1 14283.4 4833.4 1211.1 4599.1 3533.9	3212.9 2095.9	7631.7 5810.4 2814.5 2314.6 4749.3
65	At3g08740	EF-P	elongation factor P (EF-P) family protein	820021	3	124.9	516.8	1445.2	1375.8	1124	1636.1	1171
66	At1g73177	BNS	bonsai	843651	2	126.4	823.9	589.3	864	1228.7	7933	2075.4
67	At2g33735	DnaJ-domain	Chaperone DnaJ-domain superfamily protein	817939	1	130.2	302	6572.5	1319.1	1584.6	8821.9	4046.1
68	At1g06500			837161	1	131.4	303.4	2141.1	721.9	440.7	5291.8	351
69	At1g66820	glycine-rich	glycine-rich protein	843000	1	132	3979.2	1081	537.7	529.3	1134.5	3077.3
70	At1g48350	EMB3105	Ribosomal L18p/L5e family protein	841255	3	135.5	551.6	1049.8	2800.8	127.7	537.5	1117.5
71	At2g43460	L38e	Ribosomal L38e protein family	818947	3	140.6	2156.1	175.3	2361	6670.4	4557.3	3339.3	3981.5 1737.8 4181.5	156.3 325.3 656.4	7614.6	1736.0 672.1	6824.1 5791.9	14474.1 18833.1	4980.2 2975.6	16048.8 11097.0	7900.6 5296.7	487.7 436.3	4758.9 94.8 4417.6
72	827570			827570	0	140.9	2813.3	8711.1	1140.4	940.7	10498.3	15.7
73	At3g06680	L29e	Ribosomal L29e protein family	819853	3	141.2	1593.6	208.8	4571	2332.8	328.2	191.1	2932.2 3134.9	281.7 226.5		102.2 6851.7	6847.3 5390.3	17294.9 11767.2	1592.4 3932.9	16843.0 10759.8	2091.8 8840.2	550.8	2516.3
74	At5g54580	RNA-binding	RNA-binding (RRM/RBD/RNP motifs) family protein	835546	3	146	452.9	1155	4496.4	1028.2	3339.1	4124.9
75	At5g41010	NRPE12	DNA directed RNA polymerase, 7 kDa subunit	834103	1	146.5	2674.4	979.2	10597.6	2722.6	2822.3	17000.6	10778.9	164.2
76	At1g10310	Rossmann-fold	NAD(P)-binding Rossmann-fold superfamily protein	837570	1	146.7	3802.1	340.6	1139.5	3707.8	3387.8	945.2				12577.5	1030.7	653.1	1180.5	17411	6349.1
77	At3g52090	NRPE11	DNA-directed RNA polymerase, RBP11-like	824372	1	146.9	443.2	313.8	95.3	4111.7	2346.6	1829	9589.4 9431.0	13507.5 13302.1	5346.6	16317.9	12324.8	11655.7	13057.3	12660.7	16145.2		1065.4
78	At2g21195			816656	1	147.2	2169.3	867.3	1026.4	2524.8	13628.3	4871
79	At5g14320	EMB3137	Ribosomal protein S13/S18 family	831282	3	147.8	170.9	1433.1	2349.3	171.9	400	571.7	1526.4	2974.4		1634.5 763.2	1090.3 1707.5	851.4 547.8	414.9 482.7	15518.9 16815.1	3025.7 2421.2	1664.5
80	At1g02160	Cox19	Cox19 family protein (CHCH motif)	839554	1	148.5	3362.9	3735.8	1412.1	874.3	14207.8	2243.5			868.4
81	At5g54600	SH3-like	Translation protein SH3-like family protein	835549	3	149.5	552.8	703.4	3217.6	1279.3	317.3	398.4
82	At5g57815	Vib	Cytochrome c oxidase, subunit Vib family protein	835891	3	150.1	18099.4	8718	864.7	4152.9	3606.5	10214	915.0 2903.6	748.5 1423.5	19336.1 14438.6	10252.8	166.5	15420.3	14234.5	2534.7	13563.5	5191.8 2799.9	958.9 2541.0
83	At3g22230	L27e	Ribosomal L27e protein family	821787	3	150.7	1702.7	392.7	3120.8	4781.4	924.9	5258.6	3476.1	165	3887.6 1913.9 3637.4	997.3 1850.3 445.0	17038.5 19963.1 17697.1	13591.0 19091.5 18530.8	4721.3 5620.3 4215.7	17261.2 18351.1 18815.4	7466.1 7808.2 4951.2	862.5	775.5 1339.4 2981.6 812.9
84	At4g31985	L39	Ribosomal protein L39 family protein	829329	3	151.8	1212.7	98.6	2326	1304.4	1322.5	2025.1	1986.5 699.7	385.0 1282.6	5959.9 4447.5							944.8	3491.1
85	At2g38140	PSRP4	plastid-specific ribosomal protein 4	818392	3	152.4	645	1020.4	4128.1	1799.6	1792	301.1
86	At5g48870	SAD1	Small nuclear ribonucleoprotein family protein	834945	3	154.7	1561.6	163.4	471.5	6343.9	1664.2	2964.9			6121.4							345.9
87	At3g06730	TRX z	Thioredoxin z	819858	3	155.2	595.9	95.6	1047.6	375.4	965.1	331.3			4214.1								833.3
88	At3g07910			819982	3	157.2	2910.7	1488.1	4191.2	762.8	590.5	2292.5	9209.4	204.6		2014.2 21.3	6948.5 4234.0	17660.0 11060.0	9638.9 1949.8	4044.5 10833.0	13877.2 1814.8	8301.9
89	At5g65260	RNA-binding	RNA-binding (RRM/RBD/RNP motifs) family protein	836651	1	162.5	1045.6	65.2	519.2	853.4	4437.1	8722.6	316.6 5412.4 5132.5	2093.6 2858.0 1341.3	5430.4 5825.1	357.6 3906.7	4275.7 8728.5	19659.3 13720.2	2425.7 7305.0	14578.5 19621.1	3257.5 4047.3	6170.5 4768.7	3763.2 67.5 80.7
90	At5g03850	OB-fold-like	Nucleic acid-binding, OB-fold-like protein	831692	3	165.6	2109.3	122.7	4448.1	3623.6	1118.3	3032.9	2406.2 2321.6	78.8 509.9	1901.5	955.5	4096.1	19408.6	8926.2	6641.9	4577.3		912.5 3046.3 280.0
91	At5g51960			835271	1	168.1	2002.8	1239.9	570	264.5	14310.1	1108.5
92	At3g47650	DnaJ	DnaJ/Hsp40 cysteine-rich domain superfamily protein	823919	3	170.8	632.5	2884.9	2106	793.6	515.9	1198.5
93	838037			838037	0	174.9	2194.5	12505.9	2705.6	132.9	8570.7	1524.4
94	At3g11745			820347	1	179.8	2966.4	75.7	222.3	3006.7	12149.2	11698.6
95	824452			824452	0	180	4277.4	297.4	6997	4398.4	16451	1673.7
96	At5g57170	Tautomerase/MIF	Tautomerase/MIF superfamily protein	835823	1	180	1856.5	290.7	784.9	675.5	786.6	563.5	2491.9	2778.5		2516	1215	1264.7	826.1	3501.1	2486	236.5
97	At5g47710	Calcium-dependent lipid-binding	Calcium-dependent lipid-binding (CaLB domain) family protein	834822	1	180.8	1506.8	3118.8	1684.2	4411.5	8840.6	3758
98	At5g58490	Rossmann-fold	NAD(P)-binding Rossmann-fold superfamily protein	835962	2	181	14.1	10765.1	725.6	1403.4	1904.6	4069.3	6341.9	6600.8		1536.5	9780	12560.7	6985.6	19126.4	2899.5	128.3
99	At1g15390	PDF1A	peptide deformylase 1A	838109	2	407.8	4556	682.1	413.6	89.7	10162	2926.7
100	At3g63390			825514	1	183.8	3840.6	3658.4	3619.7	1752.5	13005.2	748.7
101	At3g46560	Tim10	Tim10/DDP family zinc finger protein	823809	3	186.3	2297	328.9	6753.1	3888	4520.9	1093.2	763.5	477.1	3071.3							1173	3404.6
102	At1g35680	RPL21C	Ribosomal protein L21	840472	3	188.2	343.1	578.5	3069.2	2551.5	799.3	467.8
103	At5g19370	PPIASE	rhodanese-like domain-containing protein / PPIC-type PPIASE domain-containing protein	832057	3	189.9	870.8	1361.5	558.6	1500.8	5399.5	879.8
104	At5g28840	GME	GDP-D-mannose 3',5'-epimerase	833002	1	190.1	26.7	850.9	75.2	743.4	2686.1	3818.4	5345.5 11932.3 10602.3 4996.9	7105.5 10234.4 9294.2 6463.2	19591.4 19601.0 7227.4 3398.6 17599.4	5594.7 528.8 2488.9	10304.5 285.8 2402.6	16629.8 6853.1 8547.8	7586.8 1309.4 3720.0	17338.0 8934.7 17830.4	11914.9 1467.8 6621.2	1991.9 1681.3 1300.9	1911.7 2338.9
105	At5g50810	TIM8	translocase inner membrane subunit 8	835153	3	192.5	2428.3	392.7	6790.1	5737.3	1656.5	1216.7				361.8 1922.2	7095.1 12327.1	17357.8 15935.8	5971.9 6898.8	12222.2 6517.6	5634.1 13052.3	919.2 3646.7
106	At4g13200			826935	1	193.3	1300.2	1386.2	627.7	2662.8	15670.7	1637.8
107	At2g45860			819194	2	195.2	654.4	165.6	7078.4	1726.8	939.7	317.8
108	At5g24650	Tim17/Tim22/Tim23	Mitochondrial import inner membrane translocase subunit Tim17/Tim22/Tim23 family protein	832536	2	197	96.4	5228.9	1122.6	1622.7	422.2	12501.3
109	At2g37600	L36e	Ribosomal protein L36e family protein	818337	3	198.3	696.5	356.2	2196.8	2135	3133.4	1790.4	909.6 2157.9 1315.6 3072.4 154.5 10508.1 1963.4	9377.1 444.6 650.9 59.7 440.5 13771.4 12638.1	15215.5 10146.4 7015.0 7906.2 12702.6	346.5 1049.3 1929.4 1372.5 364.1 21629.8 167.9 21408.4	3427.0 14005.0 15721.6 18187.6 11024.0 3148.6 11432.4 1903.3	15319.2 15688.3 16038.3 15805.8 17160.7 8211.0 18307.0 6519.4	2400.0 2155.3 6472.5 4998.6 2394.8 20269.3 3759.2 19828.0	13438.0 21121.3 20137.2 17397.2 17052.3 1626.4 18411.7 1021.6	6046.4 1626.0 13460.9 7232.0 2975.5 20168.9 4456.9 19843.2	147.1 1911.2 4544.9 888.7 2466.0 3570.5	810.9 3064.2 1080.6 242.0
110	At5g06210	RNA binding	RNA binding (RRM/RBD/RNP motifs) family protein	830508	0	199.6	5044.9	1976.5	2293.8	2805.7	10547.2	1640.9
111	At1g22270	Trm112p-like	Trm112p-like protein	838833	3	200.1	2945	1169.8	8741.2	1389	5057.1	3899.5	5630.9 4615.6	2853.7 477.5		3739.6 1020.1 6079.4 4455.5	3290.7 14568.7 1754.5 16398.5	10734.6 18735.1 2611.2 12536.7	1957.9 4294.3 1551.5 4560.4	8951.0 13284.9 20231.9 13326.5	2788.7 11071.1 12160.6 2966.8	3837.2 1300.5
112	At2g33800	EMB3113	Ribosomal protein S5 family protein	817947	3	200.5	582.6	1110.5	2050.6	340.8	3410.3	67.4
113	At3g46040	RPS15AD	ribosomal protein S15A D	823747	3	201.1	1182.9	827.8	2415.6	8360.4	3319.2	3615	126.2	399.7	12074	1792.4	3725.4	20381.8	5573.1	6329.9	7428	1448.7 7552.1	3243.4 3322.7
114	At3g54210	L17	Ribosomal protein L17 family protein	824588	3	203.6	647.5	1272.8	2100.4	206.9	440.8	166.7	830.5	1907.8	4920.5	256.7 813.2	1769.5 3430.4	1384.7 1979.4	1110.9 404.5	17599.4 19211.5	5891.7 3546.5	2044.8	470.6
115	At1g28150			839709	2	203.9	329.9	8394.6	1751.4	97.6	3180.3	330.3
116	At2g04630	NRPE6B	RNA polymerase Rpb6	815006	2	204.1	3658.2	112.4	3888	4587	3320.7	1307.3	902.3	449.2	11814.9 4965.4	1013.2 2847.4	9729.9 16335.0	16889.9 15273.5	2670.9 5371.4	11630.8 16051.9	1143.2 4315.8	4242.7	1207.9
117	At3g51780	BAG4	BCL-2-associated athanogene 4	824341	1	210.7	14.7	2789.4	3474.2	4629.9	1323.8	4463.5
118	At2g36170	L40e	Ubiquitin supergroup;Ribosomal protein L40e	818189	3	211.1	3016.7	259.9	3252.2	3941.2	11343.5	5955.9	514.9 4532.1 1122.5 1229.9 138.8 3316.5 534.0 6681.0	421.9 359.8 10997.0 247.0 1167.2 7425.8 9112.3 10243.4	4857.9 13555.1 4088.4 7090.6 2935.8 11830.9 9694.6 1011.3 17100.6	11720.3 95.5 383.3 6781.6 16700.0 4437.0 11921.0	3250.0 1803.3 404.7 1004.4 6086.3 49.0 5718.9	14127.9 18857.3 10125.2 13515.0 7305.2 12419.3 18786.0	17080.8 2658.9 400.6 12245.9 15539.7 7233.6 21637.3	607.4 12369.3 14799.2 534.1 18307.2 355.0 425.8	11737.5 2919.4 3863.5 15398.2 13162.7 7102.5 18400.0	2275.5 2375.8 1226.5 8016.6 982.7 7484.1 7215.9 6661.9 5710.1	403.9 6.3 9.8 4.7 1707.2
119	At3g23390	ribosome	Zinc-binding ribosomal protein family protein	821920	3	211.6	2148.9	312.1	3204.2	4119.1	1508.9	3292.3			4540.4	103.7 11380.7	6951.2 4865.3	19252.9 9765.9	3560.0 9723.0	15912.8 19404.2	2366.2 7648.4	1862.4	1100.0 415.8
120	At4g35905			829745	1	213.6	3834.4	3656.8	2234.5	612.9	9006.4	3084.6				8251.1	3516.4	14072	1580.4	16110.9	1807.8
121	At5g55210			835614	0	213.8	1.4	310.9	161.5	1.7	1079.7	651.1
122	At3g55170	Ribosomal L29	Ribosomal L29 family protein	824683	3	213.9	3783.4	81.8	633.9	1069.4	3752.5	2059.1	343.0 666.7 3588.7	74.8 1051.2 352.6	11418.6 3183.5	432.2 1252.3 991.4 1189.2	14288.7 11835.5 11570.4 16413.6	17232.4 19560.1 15114.5 13519.5	2395.2 7610.2 3329.6 8961.0	16233.6 19028.0 18596.7 20157.3	2897.1 8985.5 1984.8 12561.9	305.6 763.7	178.4
123	At5g61310	Cytochrome c oxidase subunit Vc	Cytochrome c oxidase subunit Vc family protein	836252	1	214.2	1547.7	94.1	6636.6	4705	1280.3	11265.5	818.6	215.3	18398.7							2048
124	At1g26550	isomerase	FKBP-like peptidyl-prolyl cis-trans isomerase family protein	839195	2	216.7	6446.7	897.7	3499.2	5850.2	12162	8642.9	29.3	223.1	2431.7							591.9	84.7
125	At5g47630	mtACP3	mitochondrial acyl carrier protein 3	834813	2	218.9	1194.2	31.1	804.2	1101.3	5580.9	3551.5
126	At4g02840	ribonucleoprotein	Small nuclear ribonucleoprotein family protein	828163	3	223.8	1314.1	1121.5	2254.1	3313	1647.7	179.1	1541.1 4047.8	983.6 274.0	11006.7 327.1	231.3	10749.1	18849.5	3251.8	19301.5	3796	3641.2	2614.9 4323.7 2235.4
127	At4g09320	NDPK1	Nucleoside diphosphate kinase family protein	826515	3	224.3	1037	61.9	3789.7	9163.3	855.7	8798.3	1568.3 311.8	162.5 527.9	5186.0 14171.3	226.6 2170.0	2915.4 9059.3	13689.9 19556.8	3339.7 11049.1	7191.3 6067.9	4021.8 12334.6	415.1	197.5
128	At1g29070	L34	Ribosomal protein L34	839781	3	224.3	673.5	1306	3216.8	1594.7	1049.9	793.2
129	At5g58240	FHIT	FRAGILE HISTIDINE TRIAD	835936	1	224.9	1009.1	5453	1555.1	327.7	12009.3	4418.7	1271.2	431.9	6720.0 12516.9	364.4	3256.8	14971.3	3158.1	9798.8	3523.2
130	At3g18740	RLK902	Ribosomal protein L7Ae/L30e/S12e/Gadd45 family protein	821405	3	225.7	1336.1	208.5	2608.2	4143.6	5922.9	309.7	1803.2	269.4	7773.9 1627.5 3279.8	1743.7	16192.3	19613.8	11592.7	18306.6	9524.8	1549.2 1558.8 2947.7	502.7 2522.1
131	At1g79850	RPS17	ribosomal protein S17	844324	3	228.2	1040.9	797.6	2932.3	166.8	562.2	124.8
132	At5g20720	CPN21	chaperonin 20	832195	3	228.6	874.5	1053.6	1859.2	2542.8	2365	4194.2	1160.5 3262.8	663.9 3095.7	18148.7 1872.7	60.0 163.3	4686.0 9640.4	16254.9 8089.6	525.1 1337.3	17525.3 20847.8	1441.5 4958.8	1577.2 2965.7	404.2 2178.5
133	At1g29250	DNA/RNA-binding	Alba DNA/RNA-binding protein	839799	3	230.5	2122.1	117.1	4939.8	3280.6	1563.7	3335.7	909.6 2157.9 1315.6 3072.4 154.5 10508.1 1963.4	9377.1 444.6 650.9 59.7 440.5 13771.4 12638.1	15215.5 10146.4 7015.0 7906.2 12702.6	346.5 1049.3 1929.4 1372.5 364.1 21629.8 167.9 21408.4	3427.0 14005.0 15721.6 18187.6 11024.0 3148.6 11432.4 1903.3	15319.2 15688.3 16038.3 15805.8 17160.7 8211.0 18307.0 6519.4	2400.0 2155.3 6472.5 4998.6 2394.8 20269.3 3759.2 19828.0	13438.0 21121.3 20137.2 17397.2 17052.3 1626.4 18411.7 1021.6	6046.4 1626.0 13460.9 7232.0 2975.5 20168.9 4456.9 19843.2	147.1 1911.2 4544.9 888.7 2466.0 3570.5	810.9 3064.2 1080.6 242.0
134	At3g08610			820008	3	231.9	8505.6	470.2	340.6	8934.5	1819.3	6697.2	477.8	452.1	2913.1							5693.7
135	At2g27960	CKS1AT	cyclin-dependent kinase-subunit 1	817340	1	233.7	5059.4	1809.4	1128.1	2021.9	6921.3	3229	3987.3	377.8	8207.7							157.5	5905.2 4654.8
136	At5g65220	Ribosomal L29	Ribosomal L29 family protein	836647	3	234.4	397	767.8	2722	415.8	6108.4	1161.4	3390.5	3897.8								2577.4
137	At2g14880	SWIB	SWIB/MDM2 domain superfamily protein	815977	3	237.5	260.1	2312.2	631.7	377.4	824.3	280.2
138	At1g61780	postsynaptic	postsynaptic protein-related	842475	1	237.5	5226.1	1034.8	19265.4	310.9	354	11056.1	5502.5	1383.7		935	838.2	19388.2	4053.1	2935.2	1909.4	1534.3
139	At1g04480	L14p/L23e	Ribosomal protein L14p/L23e family protein	839511	3	237.6	2399.7	384	5679.8	1729.8	1596.1	5692.2	888.4 8674.0 461.6	88.9 1537.2 7600.9	4016.5 17854.8 6177.7 20205.5	19195.6	5972.9	1243	11296.9	12660.8	18365.4	678.5 868.3 7280.4	1632.7 757.2
140	At5g02240	Rossmann-fold	NAD(P)-binding Rossmann-fold superfamily protein	830851	2	238	6.3	10849.5	2118.8	11664.9	1430.1	3691.2	8210.2 3815.3	3771.6 12453.0	1744.9 5097.5	1202	2821.8	4778.7	1251.6	9811.2	3405.9	236	817.7
141	At3g62030	ROC4	rotamase CYP 4	825376	3	239.3	493.9	954.7	4168.9	4054.3	339.7	2388.4	6854.9 1498.3	8098.0 2812.0	6774.1	1087.8	3633.2	2281.7	591.4	16963.4	3542.8	3023.4
142	At1g65700	ribonucleoprotein	Small nuclear ribonucleoprotein family protein	842881	2	239.8	2220.5	4756.4	7839.1	979.4	2723.1	2629	638.7	249.9	19474.5	6524.6	7526.6	7969.7	11728.7	14575.5	9776.9		2025.2
143	At4g16265	NRPE9B	RNA polymerases M/15 Kd subunit	827321	1	240.2	2611.4	177.6	3148.6	789.1	8008.8	652.6	5052.4	267.9	10200.8 10122.1	1055.4	3146.1	12646.9	1830.2	15551	6878.1	1117.9	7850.7
144	At1g03680	TRX-M1	thioredoxin M-type 1	839436	3	240.7	1068.5	2962.9	2172.8	2700.3	661	5627
145	817350			817350	0	241.3	2526.5	1315.2	4056.7	198.5	2478	3108.4
146	At4g14320	ribosome	Zinc-binding ribosomal protein family protein	827074	3	241.3	1684.8	129.9	2365.6	3723.3	1411.4	1154.3			4540.4	103.7 11380.7	6951.2 4865.3	19252.9 9765.9	3560.0 9723.0	15912.8 19404.2	2366.2 7648.4	1862.4	1100.0 415.8
147	At5g30510	RPS1	ribosomal protein S1	833138	3	241.4	290.3	544	1764.1	1277.5	761.4	2840.2	2863.7	2178.9		1466.6 1560.5	3802.9 2259.9	2403.4 2599.7	732.5 932.7	16980.1 16488.1	5657.8 3641.0	2121.9
148	At1g33040	NACA5	nascent polypeptide-associated complex subunit alpha-like protein 5	840199	1	242.3	779.1	62.2	1153.2	782.2	79.3	5833.1	1084.8 997.6	622.4 443.1	9869.4 7867.3 2956.8	564.9	11011.7	19134.5	4920.7	17259	5522.3	1655.0 1936.5 1161.2	1053.2 1172.0
149	At1g16790	ribosome	ribosomal protein-related	838250	1	242.8	1263.1	699.1	16808	598.1	6738.5	34.7
150	At4g08280	Thioredoxin	Thioredoxin superfamily protein	826382	1	242.9	4532.3	450.4	20.2	13.7	8954	2375.5	1111.3	98.9								1017.4
151	At2g47640	ribonucleoprotein	Small nuclear ribonucleoprotein family protein	819377	2	243.2	981.7	760.9	4257.4	744.8	3055	2467.9	2339.9	384.3	4371.2							587.4	1685.3 3936.8
152	At5g09770	L17	Ribosomal protein L17 family protein	830837	2	243.7	2129.3	613.4	690.3	730.6	5264.6	2691.7	9722.5 7295.7 2115.0	19.3 6987.8 6823.2	2298.1 12097.5	1816.4 3818.5	4217.4 11397.0	10210.2 12288.1	3238.1 5251.1	20235.0 18810.8	5914.4 5856.8		5601.3
153	At5g56940	S16	Ribosomal protein S16 family protein	835796	2	247.2	2239.1	750.2	5719.2	894.1	3776.9	858.2	3829.3	690.1	10300.1 5724.3	470.5	4084.2	15594.1	1608.8	16668.8	2258.2	4127.7	1535.2
154	At2g42770	Mpv17/PMP22	Peroxisomal membrane 22 kDa (Mpv17/PMP22) family protein	818877	2	247.8	2462.9	359.7	1686.8	672.8	1460.9	6218.1
155	At2g24090	L35	Ribosomal protein L35	816943	3	249.2	564.4	306.9	2351.7	1000.3	648.5	127.6	2382.5 5419.5	869.0 4316.2	4292.2	7290.2	8249.3	10423.8	7444.2	19520.1	6602	987.4	354.4
156	At2g29180			817467	2	252.5	885	1464.5	988.4	970.5	1412.5	1031.4
157	At5g43970	TOM9-2	translocase of outer membrane 22-V	834420	2	254.5	4697.8	459.9	4580.4	2020.8	5195.1	3263.3
158	At2g17350			816242	1	256.1	5934.9	1195.8	5052.4	1323.3	1140.8	1375.3	10430.5	1926.9	10661.6 14750.5	8691.3	2168	6526.9	12044.4	6193.1	12574.8		395.9
159	At4g10330	glycine-rich	glycine-rich protein	826625	1	258	3955.8	6383.6	3240.5	5409.9	5886.4	17363.1
160	At1g15250	ribosome	Zinc-binding ribosomal protein family protein	838092	3	258.1	1264.8	202.2	3856.4	3668.1	3354.1	1778.3	708.4 1226.7	257.3 427.0	9687.1 5533.7 6532.2 10378.9	371.2 150.7	6421.4 7925.9	19452.9 19581.7	6173.5 3134.7	15091.5 12116.1	2556.9 3179.6	1234.1	1136.6
161	At3g22900	NRPD7	RNA polymerase Rpb7-like, N-terminal domain	821862	1	259.7	2275.2	3764.4	1972	397.3	16233	11516.9
162	At5g49230	HRB1	Drought-responsive family protein	834983	1	260.6	235.3	348	357.4	1129.2	8198.6	18328.2
163	At5g27770	L22e	Ribosomal L22e protein family	832839	3	262.8	2096.2	663.6	3023.3	2214.3	966.1	675.9	285.1 1418.4	649.1 907.0	5553.1 20563.0 5938.3	11395.9 6086.6 211.7 8637.2 1027.0 657.1	8607.4 14442.7 18214.5 9690.6 5028.5 7525.9	11700.2 18687.6 18137.3 14785.9 20089.7 19444.2	13518.0 16978.5 4765.7 18627.2 7456.1 4411.2	982.9 14499.4 14786.3 5554.4 9441.1 14464.8	1908.6 12410.3 1615.4 6794.2 4230.9 2195.8	1557.0 799.4 1583.0	136.9
164	At3g17300	EMB2786		820993	1	263.7	4364.4	1948.8	2799.5	5121.5	14488	5123.5	5331.5	1230.3
165	At1g43900	Protein phosphatase 2C	Protein phosphatase 2C family protein	840989	0	264.2	3872.8	845.4	1057.3	672.9	1231.1	223
166	At3g06790	DAG	plastid developmental protein DAG, putative	819864	2	266.6	1144.3	1143.4	601.2	413.7	10361.5	1949.8	9320.1	4689.7	4540.8	1382	11191	19073.6	5486.7	12229.4	5605.2		6185
167	At4g12060	Double Clp-N motif	Double Clp-N motif protein	826814	3	268.6	2429.4	273.7	1083.5	3216.6	755.5	826.2
168	At4g37040	MAP1D	methionine aminopeptidase 1D	829858	2	270.7	2892.5	57.5	1259.4	1297.5	89.4	5764	3515.4	3535.2		1564.3	2621.9	5221.9	1270.8	17727.7	4605.6	890.4
169	At1g29990	PFD6	prefoldin 6	839878	2	271.2	1875.6	573.9	2236.9	2515.6	5933.7	977.5	2607	320.2	5293.6	1143.7	1429.8	19181	8375.6	2382.4	8497.6	1578.1	3738.5
170	At4g30760	hydrolase	Putative endonuclease or glycosyl hydrolase	829199	1	272.1	11459.8	847.9	2552.3	5239.3	6909.5	6566.3
171	At2g30410	TFCA	tubulin folding cofactor A (KIESEL)	817592	2	272.5	5776.4	703.1	3623.7	543.3	14003.9	2058.2	2034.5	433	13219.9	1489	1885.4	17961.5	6523.6	15293.4	10239.5	254.8	5800.6
172	At5g17840	DnaJ	DnaJ/Hsp40 cysteine-rich domain superfamily protein	831652	3	272.8	694	1869.1	5558.2	693.8	10776.7	951.5	663.1	2037.3		6335.4	1753.3	7347.4	12187.4	5438.6	13310.2	7274.4
173	At3g53740	L36e	Ribosomal protein L36e family protein	824541	3	273.3	3496.9	239.5	1439.8	1347.6	8468.8	1324.4	909.6 2157.9 1315.6 3072.4 154.5 10508.1 1963.4	9377.1 444.6 650.9 59.7 440.5 13771.4 12638.1	15215.5 10146.4 7015.0 7906.2 12702.6	346.5 1049.3 1929.4 1372.5 364.1 21629.8 167.9 21408.4	3427.0 14005.0 15721.6 18187.6 11024.0 3148.6 11432.4 1903.3	15319.2 15688.3 16038.3 15805.8 17160.7 8211.0 18307.0 6519.4	2400.0 2155.3 6472.5 4998.6 2394.8 20269.3 3759.2 19828.0	13438.0 21121.3 20137.2 17397.2 17052.3 1626.4 18411.7 1021.6	6046.4 1626.0 13460.9 7232.0 2975.5 20168.9 4456.9 19843.2	147.1 1911.2 4544.9 888.7 2466.0 3570.5	810.9 3064.2 1080.6 242.0
174	At3g16100	RABG3c	RAB GTPase homolog G3C	820855	1	273.6	4894.7	96.5	1213.6	816	1016.9	5650.4	669.8 123.0 7703.4 7259.2	3088.1 1597.8 7686.7 3540.6	19915.1 5181.0 14429.6 368.8 8695.6	19074.1 1033.7 955.2 18991.8 8844.4 7611.0 20197.5 814.0 15900.6	4553.7 4633.1 699.0 7826.2 2273.3 424.9 10452.5 11350.8 1785.9	6626.7 20238.7 20523.8 2133.7 13711.4 17541.0 3613.5 16889.2 2275.0	11293.9 13872.2 8142.8 14034.1 16737.0 10881.1 12724.5 734.8 3420.9	9749.4 7245.6 2767.5 16209.1 1919.8 1249.5 18419.2 14958.8 11784.2	17902.0 6744.4 2224.2 19355.6 16000.5 5555.7 19230.0 821.0 16897.4	6941.0 6713.9 7289.3 2689.2	4154.0 392.6 55.1
175	At1g05190	emb2394	Ribosomal protein L6 family	839273	3	274	409.3	1445.5	2542.3	1142.6	1124	918	3201.8	3604.2		883.1	2385	1176.4	55.9	18863.8	1951.8	702.3
176	At3g07230	wound-responsive	wound-responsive protein-related	819912	3	275.4	295.8	65.2	7844.7	975.5	3701.6	7802.2	2257.9	17.9	7106.2	1019.3	6274.8	18203.9	5105.2	13133.4	8211.9
177	At4g29390	S30	Ribosomal protein S30 family protein	829060	3	276.2	3818.4	370.2	4604	3332.7	879.6	1336.4	6494.5	290.5	7485.2							1047	3156.0 851.3
178	At5g16710	DHAR3	dehydroascorbate reductase 1	831532	3	277	1997.8	658	2191.8	6493	1321.3	3371.6	5927.3	9261.1	5669.3							5140.6
179	At3g61110	RS27A	ribosomal protein S27	825283	3	277.9	1698.8	452.8	3061.3	2699.3	2975	1113.9	3846.0 4722.9	386.6 48.8	4068.7 2242.6							1154.7
180	At1g77710			844107	3	278.1	13407.4	3473.2	2330.5	1350.5	19378.4	16745.6	11544.0 13015.5	722.4 11601.4	2687.5							6011.8	53.7
181	At1g24450	NFD2	Ribonuclease III family protein	839061	1	278.6	866.7	2077.7	1774.1	204.2	12906.6	15510.5
182	At5g16950			831558	1	278.9	3397.6	1218.9	5358	7834.6	6161.8	175.9
183	At2g07340	PFD1	PREFOLDIN 1	815304	2	280.7	1134.9	417.7	2954.5	520.5	13487.7	2751.1			10056.1	137.7	4962	18667.3	2726	15931.7	1526.3	7550.5	887.3
184	At2g41950			818795	3	280.8	1109	397	191	4226.7	1114.1	806.2
185	At3g52590	UBQ1	ubiquitin extension protein 1	824425	3	281.4	1458.4	728.6	2781.5	3094.9	3359.5	4398.3	514.9 4532.1 1122.5 1229.9 138.8 3316.5 534.0 6681.0	421.9 359.8 10997.0 247.0 1167.2 7425.8 9112.3 10243.4	4857.9 13555.1 4088.4 7090.6 2935.8 11830.9 9694.6 1011.3 17100.6	11720.3 95.5 383.3 6781.6 16700.0 4437.0 11921.0	3250.0 1803.3 404.7 1004.4 6086.3 49.0 5718.9	14127.9 18857.3 10125.2 13515.0 7305.2 12419.3 18786.0	17080.8 2658.9 400.6 12245.9 15539.7 7233.6 21637.3	607.4 12369.3 14799.2 534.1 18307.2 355.0 425.8	11737.5 2919.4 3863.5 15398.2 13162.7 7102.5 18400.0	2275.5 2375.8 1226.5 8016.6 982.7 7484.1 7215.9 6661.9 5710.1	403.9 6.3 9.8 4.7 1707.2
186	At4g10280	RmlC-like cupins	RmlC-like cupins superfamily protein	826620	2	281.9	4028.4	1454.6	1237.7	4868.8	8023.6	1621.1
187	At5g63530	FP3	farnesylated protein 3	836472	2	282	1297.9	1684.6	1118	4506.5	3704.7	4119.6
188	At3g59540	L38e	Ribosomal L38e protein family	825123	3	282.6	2156	340.3	2754.7	5224.8	11578.9	1459.7	3981.5 1737.8 4181.5	156.3 325.3 656.4	7614.6	1736.0 672.1	6824.1 5791.9	14474.1 18833.1	4980.2 2975.6	16048.8 11097.0	7900.6 5296.7	487.7 436.3	4758.9 94.8 4417.6
189	At5g27700	Ribosomal S21e	Ribosomal protein S21e	832832	3	283.6	2854.5	755	2116.8	2811.9	14306.1	212			10717.4 9447.2							7326.1 465.0	1820
190	835188			835188	0	284.4	439.8	60.7	53	25.8	1039.4	3418.5
191	At2g26500	petM	cytochrome b6f complex subunit (petM), putative	817191	3	286.9	548.7	2341.6	714.3	717.9	645.1	1243.5
192	At4g38020	tRNA	tRNA/rRNA methyltransferase (SpoU) family protein	829958	2	289.9	742.2	7701.1	329.2	1505.1	5448	4122.3
193	At4g40030	Histone	Histone superfamily protein	830164	1	290.4	914.4	1234.5	1623.1	2296.8	6259.2	12099.5	1706.0 3448.1 10990.8 257.9 7991.6 13264.0 8745.6 2582.8 2294.9	2990.0 2333.2 13351.7 9168.1 13791.9 12502.1 13892.2 1498.8 1462.6	14643.4 16381.5 1184.1 12361.9 7734.6 17377.7 11060.4	8366.8 16305.7 11599.8 13526.2 19107.4 19184.8 8516.9	9392.2 13004.7 12071.5 13270.6 17127.8 3169.8 2056.7	19428.4 7295.5 8089.7 9214.2 11365.0 392.0 717.5	17265.2 15394.1 13258.1 16051.5 19531.1 7305.3 2244.3	12710.3 4352.0 5010.9 4850.7 20176.5 9884.4 3867.2	14691.2 14267.5 14062.6 7694.5 13542.7 15187.6 855.5	7674.0 1645.5	2916.8 1448.1
194	At5g23740	RPS11-BETA	ribosomal protein S11-beta	832439	3	290.9	2286.4	192.8	956.5	1566.9	3603.7	4104.8	2970.7 1719.3	436.7 205.8	13816.0 10534.1	461.6 567.2 2862.7	15248.2 9823.5 12600.2	19298.3 19412.9 18803.7	4775.3 5187.3 9795.6	14042.4 17549.0 19177.5	2347.1 6407.4 8730.4	1176.2 441.2
195	At1g11430	DAG	plastid developmental protein DAG, putative	837685	3	291.3	407.7	487.6	570.8	845.2	869.1	1107.2	2049.9	3808	655.1	327.3	2295.6	2913.3	224.8	15837.3	1406.5	6382.2
196	At5g51545	LPA2	low psii accumulation2	3771487	3	291.4	1170.4	1378	1285.1	90.3	580.8	1810.2
197	At4g24770	RBP31	31-kDa RNA binding protein	828579	3	292.2	902.8	1345.4	3792	459.2	2295.2	689.1
198	At2g33370	L14p/L23e	Ribosomal protein L14p/L23e family protein	817900	3	292.3	2959.2	435.9	2722.4	1774.2	3831.2	2118.3	888.4 8674.0 461.6	88.9 1537.2 7600.9	4016.5 17854.8 6177.7 20205.5	19195.6	5972.9	1243	11296.9	12660.8	18365.4	678.5 868.3 7280.4	1632.7 757.2
199	At2g43030	Ribosomal L3	Ribosomal protein L3 family protein	818905	3	292.6	339.7	2748.8	3187.8	111.4	1429.5	285.8	3499.5	4041.9	3516.2							1343.8	486.4
200	At5g47190	L19	Ribosomal protein L19 family protein	834765	3	293.6	1021.7	1812.9	3092.1	836.6	825.5	1086.8	2330.9	3790.2		1047.3	4035.9	3373.2	981	16693.8	3152.4
201	At1g45170			841085	1	296.8	968.9	460.7	365.6	842.3	805.1	20.3
202	At5g02610	Ribosomal L29	Ribosomal L29 family protein	831853	3	297.3	1994.6	373.1	3102.3	1795.2	3261.7	2256	343.0 666.7 3588.7	74.8 1051.2 352.6	11418.6 3183.5	432.2 1252.3 991.4 1189.2	14288.7 11835.5 11570.4 16413.6	17232.4 19560.1 15114.5 13519.5	2395.2 7610.2 3329.6 8961.0	16233.6 19028.0 18596.7 20157.3	2897.1 8985.5 1984.8 12561.9	305.6 763.7	178.4
203	At5g09830	BolA-like	BolA-like family protein	830843	1	297.3	4378.2	140.6	2717.7	3702.8	8605.5	22900.5	4100.1	1992.5		331.9	231.5	13638	2721.4	2546.1	4952.1	661
204	At2g33180			817879	2	299.6	1268.5	723.4	1104.5	505.7	467.3	1383.1			5308.9
205	At3g09500	Ribosomal L29	Ribosomal L29 family protein	820107	3	299.7	1826.1	68.3	1025.7	1518.4	15845.6	3671	343.0 666.7 3588.7	74.8 1051.2 352.6	11418.6 3183.5	432.2 1252.3 991.4 1189.2	14288.7 11835.5 11570.4 16413.6	17232.4 19560.1 15114.5 13519.5	2395.2 7610.2 3329.6 8961.0	16233.6 19028.0 18596.7 20157.3	2897.1 8985.5 1984.8 12561.9	305.6 763.7	178.4
206	At1g31160	HINT 2	HISTIDINE TRIAD NUCLEOTIDE-BINDING 2	840001	2	300	407.5	1710.2	1753.6	356.1	918.1	31.6	687.9	672.4	3681.9	1484.7	1142.4	3052.8	195.7	11314.3	587.7	4971.5	280.2
207	At5g02380	MT2B	metallothionein 2B	831816	2	301.3	3260.2	1514.1	1054.9	20622	5390.9	21446.4
208	At1g64750	DSS1(I)	deletion of SUV3 suppressor 1(I)	842783	2	302.1	3358.9	1895.7	6620.6	2226.4	8533.7	3441.8	1776.4	126		2043.2 509.5	1245.3 310.6	15403.8 17073.5	2724.1 2664.2	8551.6 7245.4	4122.9 2000.1
209	At1g68660	ClpS	Ribosomal protein L12/ ATP-dependent Clp protease adaptor protein ClpS family protein	843196	3	303.9	4372.2	376.7	56.9	247.9	922	942.6	3561.7 3732.7	2763.9 5609.7	5002.1	2236.9 4065.4	1005.8 1287.8	8099.7 4479.8	1306.7 1138.0	7272.1 6373.1	1411.8 2841.7	3172.6 1096.9	695.8 245.4
210	820985			820985	0	307.1	1915.7	112.9	6096.3	3090.8	6612.7	108.5
211	At5g13510	EMB3136	Ribosomal protein L10 family protein	831195	3	310.3	668.5	383.2	2114.2	874.1	908.7	65.9
212	At2g25210	L39	Ribosomal protein L39 family protein	817059	3	312.1	3472.2	148.1	4199.8	1351.7	1055.5	1671.8	1986.5 699.7	385.0 1282.6	5959.9 4447.5							944.8	3491.1
213	At2g36130	isomerase	Cyclophilin-like peptidyl-prolyl cis-trans isomerase family protein	818186	1	312.7	1679.3	1566.2	631.3	182.5	13875.1	1161	1500.3	68.7	14335.1
214	At5g46160	L14p/L23e	Ribosomal protein L14p/L23e family protein	834658	3	312.8	5193.9	1841.7	1331	2601.2	19928.5	2087.1
215	At2g28430			817391	2	313.4	9831.6	664.2	1024.5	234.6	5641.9	5582.4
216	At5g06060	Rossmann-fold	NAD(P)-binding Rossmann-fold superfamily protein	830493	1	313.7	38.1	323.6	1124.3	562.2	3284.8	2526.3
217	At5g17710	EMB1241	Co-chaperone GrpE family protein	831638	3	314.7	2571.1	6750.1	1711.8	1249.5	830.4	2092			6223.9							2427.1	2693
218	At4g01310	L5P	Ribosomal L5P family protein	827947	3	314.8	313.8	762.8	3365.3	531.8	1998.8	967
219	At2g26970	H-like	Polynucleotidyl transferase, ribonuclease H-like superfamily protein	817238	1	315	2281.5	198.9	3224.6	1563.8	1837	7894.6
220	At5g11480	hydrolase	P-loop containing nucleoside triphosphate hydrolases superfamily protein	831019	3	315	1235.3	1138	1049.5	161.4	360.9	282.1
221	At4g09800	RPS18C	S18 ribosomal protein	826569	3	317.1	1490	253.1	2237.5	1052.3	18177.5	4315.7	2227.2 3378.7	305.8 261.7	5800.1	425.7 16679.9 20185.4 590.3 1867.3	7684.5 6940.0 13546.0 7289.5 10573.0	19785.7 8690.1 6495.6 18354.0 19658.5	4951.2 13667.7 18906.5 4201.1 7142.0	13272.0 6786.2 7541.7 14357.0 13067.0	6617.6 17083.6 19730.6 9644.6 5723.4	1007.6 2459.0	520.2
222	At3g57870	SCE1A	sumo conjugation enzyme 1	824956	1	318.1	4457.9	2384.5	3346.3	4302.9	13638.4	22535.6	1217.2 11600.5	3674.1 8533.7	9277.8 874.0	590.8 2457.7	4181.5 9776.8	19372.8 15879.7	2733.3 6251.1	3327.2 3855.7	2493.5 3380.9	3997.7 1767.6	21
223	At1g01100	ribosome	60S acidic ribosomal protein family	839410	3	321.5	1643.5	1290.3	1876.6	3688.8	7755.8	2747.1
224	At4g39200	S25	Ribosomal protein S25 family protein	830075	3	321.6	3130.1	522.7	1436	761.9	4378.6	506.2	3130.0 2877.5	162.0 201.6	6562.9 5476.8 6923.6							881.4 1448.2	1150.6 484.1 2489.8
225	At4g10920	KELP	transcriptional coactivator p15 (PC4) family protein (KELP)	826690	2	322.2	1166.4	64.5	375	1615.8	7182.2	2710.7
226	At2g42740	RPL16A	ribosomal protein large subunit 16A	818874	3	322.8	4077.8	104.2	3864.5	1701	8109.8	8855.8	812.7 76.0	2869.1 992.8	4755.6 15151.1 17696.4 6924.2	2071.5	7217.4	19323.5	4211.8	12449.8	1665.5	1466.4 733.8 7036.2	3600.6 1054.4
227	At1g34640	peptidases	peptidases	840368	3	323.3	118.3	1292.2	3543.5	12505	1911.2	5178.1
228	At4g29660	EMB2752	embryo defective 2752	829087	0	325.6	5040	4852.5	14998.5	6372.1	499.5	11652.4
229	At1g26740	L32p	Ribosomal L32p protein family	839215	2	325.7	2988.1	411.2	3675.6	1394	3599.1	318			16455.3							2506.8	4103.7 5325.6
230	At2g19740	L31e	Ribosomal protein L31e family protein	816493	3	326.7	1834.9	510.9	4433.8	4494.4	5491.4	838.7	4827.5 6296.5	124.5 75.7	5818.6 7343.6 9203.4	503.9 774.4 403.2	18234.7 9441.5 12344.0	14264.9 18698.1 19712.2	7750.0 5986.1 3002.5	17751.5 9407.0 15948.9	8269.2 3775.9 1701.7	1318.2 1494.7	1015.2 4197.4 1048.5
231	At3g04400	emb2171	Ribosomal protein L14p/L23e family protein	819595	3	327	1415.6	252.8	2338.1	2685.7	3583.6	2594.5	888.4 8674.0 461.6	88.9 1537.2 7600.9	4016.5 17854.8 6177.7 20205.5	19195.6	5972.9	1243	11296.9	12660.8	18365.4	678.5 868.3 7280.4	1632.7 757.2
232	At3g11510	S11	Ribosomal protein S11 family protein	820324	3	327.4	1315.7	450.8	2702.6	4789.8	1930.2	4946.3	1218.8 3159.8	167.0 2407.9	12672.2	348.4 641.1 134.0 264.9	6582.2 10968.0 6698.6 3851.3	19152.4 18793.2 18395.9 19643.6	5539.3 3735.2 2737.3 3493.2	15059.7 16464.8 10964.6 9319.5	4527.8 3798.1 3151.7 2797.7	989.0 1280.1 1915.5	2549.4 1354.3 1028.1
233	At4g14110	FUS7	COP9 signalosome, subunit CSN8	827049	2	328.9	2525	306.5	6217.9	3279.8	9827.6	16871.1
234	At1g15270	TMA7	Translation machinery associated TMA7	838094	3	331.3	4089.2	284.8	4124.8	297.7	1381.4	11201.9	10806.3 13074.4	15501.5 10465.6		1759.7	2318.5	17963.7	3769.2	1977.3	3590.9	567.5
235	At1g32990	PRPL11	plastid ribosomal protein l11	840194	3	331.5	897.6	1176.2	3750.9	5675	748.2	309.4	3103.1	5429.7	7409.8								1418.6
236	At5g64350	FKP12	FK506-binding protein 12	836556	3	331.7	3586.7	819.1	680.2	3962.9	17141.2	4243.4	363.2	835.3	652.1							19.8	94.8
237	At3g16080	ribosome	Zinc-binding ribosomal protein family protein	820853	3	331.9	1974.7	228.2	3563	4183.8	404.1	9191	708.4 1226.7	257.3 427.0	9687.1 5533.7 6532.2 10378.9	371.2 150.7	6421.4 7925.9	19452.9 19581.7	6173.5 3134.7	15091.5 12116.1	2556.9 3179.6	1234.1	1136.6
238	At1g04550	AUX	AUX/IAA transcriptional regulator family protein	839495	1	332	541.2	783	98.9	389.3	1870.2	3631.3
239	At1g68680			843198	3	332.4	5471.5	1749.2	4176	6367.2	3287.2	1425.2
240	837898			837898	0	333.2	1998.5	1164.8	92.8	4606.4	3674.7	52.3
241	At1g12410	NCLPP2	CLP protease proteolytic subunit 2	837797	3	334.8	1399.9	5101.4	459.1	171.2	1716.7	2365.8
242	At1g28395			839737	3	336.6	2518	466.2	5535.4	1724.9	4825.9	40.7
243	At5g17560	BolA-like	BolA-like family protein	831622	2	336.8	2770.3	385.4	433	2138.5	2923.5	1732.3
244	At3g44380	LEA	Late embryogenesis abundant (LEA) hydroxyproline-rich glycoprotein family	823563	1	337.6	2.5	273.7	2499.8	588.4	2387.6	136.8
245	At4g26230	L31e	Ribosomal protein L31e family protein	828729	3	338.2	2744.4	63	2774.7	1491.6	734.7	5267.5	4827.5 6296.5	124.5 75.7	5818.6 7343.6 9203.4	503.9 774.4 403.2	18234.7 9441.5 12344.0	14264.9 18698.1 19712.2	7750.0 5986.1 3002.5	17751.5 9407.0 15948.9	8269.2 3775.9 1701.7	1318.2 1494.7	1015.2 4197.4 1048.5
246	At5g59910	HTB4	Histone superfamily protein	836113	3	338.4	744	787.7	10641.9	3582.3	5178.5	3573.7	1723.4 2985.9	1189.0 2061.7	12979.1 7781.8 14475.8 6365.4 2314.6 3888.7 4617.9	2164.1	6506	9827.1	4009.8	19633.9	9697.5	1871.2 2042.5 7750.4 4401.8	2952.5 1890.0 2926.4 1088.3 458.2
247	At2g27720	ribosome	60S acidic ribosomal protein family	817318	3	340.2	1823.1	838.2	2856.2	3290.1	5512.2	2.5
248	At3g59650	L51/S25/CI-B8	mitochondrial ribosomal protein L51/S25/CI-B8 family protein	825134	2	340.3	3961.8	394.7	2428.2	408.5	6384.7	4005.5	2516	491.5	3797.5	1849.5	9524.9	19690.4	7988	11654.8	14559.8		1378.8
249	At1g52300	ribosome	Zinc-binding ribosomal protein family protein	841660	3	340.6	3149.7	248.1	2986.4	5222.5	9665.2	3279.9	708.4 1226.7	257.3 427.0	9687.1 5533.7 6532.2 10378.9	371.2 150.7	6421.4 7925.9	19452.9 19581.7	6173.5 3134.7	15091.5 12116.1	2556.9 3179.6	1234.1	1136.6
250	832022			832022	0	342.1	12003.4	9060.6	1328	249.4	5477.3	584.8
251	At1g68590	PSRP-3/Ycf65	Ribosomal protein PSRP-3/Ycf65	843189	3	343.7	762.4	4550.9	1234.8	1366.2	398.9	150.8	1277.3	4013.1		1954.3 1080.4	3747.5 980.8	2325.8 3683.3	1750.2 1089.1	18811.5 14426.1	9112.2 7034.4	1670	683.6
252	At3g45050			823640	2	343.9	2545.9	440	844.7	1559.3	619.7	1149.4
253	At5g55190	RAN3	RAN GTPase 3	835612	3	343.9	1169.2	1099.2	1862.4	2259.7	21187.6	1200	180.3	442.5	9685.3 1761.6 10070.6	563.0 127.2 171.1	8900.6 2678.3 3632.8	11199.1 14406.7 19198.2	3061.9 3229.1 2985.7	8658.3 4930.8 4768.4	3625.8 667.9 892.5	7140.9 1855.2 6341.9 1301.8 1954.2	10.6 93.5
254	At3g56490	HIT3	HIS triad family protein 3	824816	3	346.5	4854.9	79.6	6085.9	16846.7	13138.8	619.7	621.5 4993.4	83.7 520.0	8839.3	2291	1274.7	11586.4	7252.7	6688.4	15105.2	568.4	86.5
255	At1g49245	chaperonin	Prefoldin chaperone subunit family protein	841348	1	351.4	3583	682.4	712.8	5128.4	4985.4	2677.9
256	At3g05810			819750	2	351.5	3508.1	2812.6	11879.9	357.7	2755.7	1651.2
257	At2g46230	PIN domain-like	PIN domain-like family protein	819231	2	351.6	832.2	474.5	4739.5	2703.1	3348.8	23215.4	7388.2 6440.0	2019.2 587.4	6229.6							2993.9	5764.1
258	At3g14110	FLU	Tetratricopeptide repeat (TPR)-like superfamily protein	820628	3	352.1	1032.5	3647.7	2165.6	646.5	2692.5	983.2
259	At1g13690	ATE1	ATPase E1	837930	1	353.2	579.1	6581.1	7845.6	784.5	2486	513.5			4899.2	3298.3	11713.2	14030.8	14759	8469.8	12416.8		7942.8
260	At2g35635	UBQ7	ubiquitin 7	818132	2	355.3	4022.7	1187.4	3496.3	1223.1	16309.2	9884.7	514.9 4532.1 1122.5 1229.9 138.8 3316.5 534.0 6681.0	421.9 359.8 10997.0 247.0 1167.2 7425.8 9112.3 10243.4	4857.9 13555.1 4088.4 7090.6 2935.8 11830.9 9694.6 1011.3 17100.6	11720.3 95.5 383.3 6781.6 16700.0 4437.0 11921.0	3250.0 1803.3 404.7 1004.4 6086.3 49.0 5718.9	14127.9 18857.3 10125.2 13515.0 7305.2 12419.3 18786.0	17080.8 2658.9 400.6 12245.9 15539.7 7233.6 21637.3	607.4 12369.3 14799.2 534.1 18307.2 355.0 425.8	11737.5 2919.4 3863.5 15398.2 13162.7 7102.5 18400.0	2275.5 2375.8 1226.5 8016.6 982.7 7484.1 7215.9 6661.9 5710.1	403.9 6.3 9.8 4.7 1707.2
261	At2g18400	ribosome	ribosomal protein L6 family protein	816355	2	356.2	3546.1	743.6	2345.5	2341.2	15891.7	4875.9	1997.2	75.5	4585.8	1012.7	8754.4	17336.8	7643.1	17347.5	15575.9	1653.2
262	At3g07200	RING	RING/U-box superfamily protein	819908	1	356.9	112	4179.1	1516.9	1342.1	14622.9	2566.2
263	At4g11980	NUDX14	nudix hydrolase homolog 14	826805	1	357.8	461.3	17875.6	790	4380.7	4696.1	2971.9
264	At5g46030			834644	2	358	8258.2	2102.8	7745.6	2465	740.3	278.2	3676.1	1797.6	199.5 9174.6							6625.3
265	At5g14105			831260	2	358.1	3733	4042.4	11015.9	2585.2	294.7	6387.4
266	829033			829033	0	358.1	353.2	577.5	1887.6	4414.3	16191.3	1140.5
267	At2g44640			819072	3	360.1	807	1895.3	1108.1	215.2	3595.2	1968.2
268	At1g42960			840894	2	361.5	454.5	858.8	1843.8	221.1	19276.5	773.5
269	At4g30620	COG0718	Uncharacterised BCR, YbaB family COG0718	829185	3	361.7	1787.7	2059.7	1137.9	211.1	1965.5	1813.8	1991.2	879.7		411	4176.9	5586.4	320.1	17801.4	2843.8	686.4	707.4
270	At2g33450	L28	Ribosomal L28 family	817910	3	362.5	713.6	631.8	3900.7	590	1480.6	400.4				1272.9	1504.7	521.6	772.6	14673.2	3374.1
271	At3g25920	RPL15	ribosomal protein L15	822189	3	363.1	367.9	1681.1	3692.3	1015.9	978.6	1177.1
272	At1g64510	ribosome	Translation elongation factor EF1B/ribosomal protein S6 family protein	842759	3	363.3	910.5	2463.4	3531.6	326.3	1723.2	2121.7										866.9
273	At4g34090			829555	2	363.9	927.7	878.5	1278.2	737.7	1430.8	891.1
274	At2g41530	SFGH	S-formylglutathione hydrolase	818751	2	366.1	1113.7	3136.5	225.6	4042.5	20263.3	6661.5	4415	988.6		476.1	1320.9	9791.6	491.3	13298.4	2482	150
275	At3g24590	PLSP1	plastidic type i signal peptidase 1	822055	3	366.8	2124	1301.3	1522.8	1556	495.9	1148.7	706.4	6243.4	2173.3	1743.4 6854.7	1454.0 493.4	1175.1 4359.9	791.2 9622.9	14632.9 11665.7	3266.5 11261.6
276	At1g15120	Ubiquinol-cytochrome C reductase hinge	Ubiquinol-cytochrome C reductase hinge protein	838075	3	368	9749.9	1065.1	5675	4549	13423	6202.5	869.9 299.0	565.0 13768.0	14846.5 12362.9	21484.9 3266.4 13701.6 5551.2 11403.6 1185.1	2554.3 1577.5 4099.1 258.2 10489.4 315.8	5728.1 18931.5 8067.3 16516.8 9323.5 19004.2	19722.0 6941.4 11099.2 6557.0 14149.8 5027.6	1165.5 3246.9 7882.1 1725.3 2709.6 2468.1	19457.5 6923.7 12387.3 6152.6 12251.2 3176.9	7764.5	1706
277	At5g51940	NRPE6A	RNA polymerase Rpb6	835269	2	368.2	2261.6	1634.6	6735.5	1441.6	619.5	1748.5	902.3	449.2	11814.9 4965.4	1013.2 2847.4	9729.9 16335.0	16889.9 15273.5	2670.9 5371.4	11630.8 16051.9	1143.2 4315.8	4242.7	1207.9
278	At1g20430			838631	1	368.4	3718.2	961.4	2393.4	1455.8	21162.8	3051.4
279	At1g26880	L34e	Ribosomal protein L34e superfamily protein	838331	3	368.4	2647.9	178	5419.4	2868.8	1525.5	865.4	1117.6 3511.5	778.1 93.7	14229.2 5142.5 8436.8							832.0 1890.0	1589.5 1499.0 1440.2 721.6
280	At4g14890	FdC2	2Fe-2S ferredoxin-like superfamily protein	827146	2	369.2	833.2	1463.8	297.1	127.9	1379	306.6	3609.7	6623.2	8688.4	1286.7 2888.2	1958.5 488.2	3494.8 1336.8	924.8 937.9	12749.3 16706.8	2696.7 6661.8	2195
281	At3g63410	VTE3	S-adenosyl-L-methionine-dependent methyltransferases superfamily protein	825516	3	369.4	71.9	1062	1815.6	1735.4	1213	2768.4	8591.2 12732.8	4996.8 14480.0	6413	3034.3 283.3 791.6	1070.5 5514.4 4560.7	3558.9 12721.8 6787.3	552.2 2040.7 475.4	13066.8 20685.9 18232.6	1097.2 6566.2 2557.4	564.8 1055.2	23
282	At5g57860	Ubiquitin-like	Ubiquitin-like superfamily protein	835896	1	369.9	1730.9	3129.8	6726.9	7744.8	2810.5	15342.7				427.8	940.9	19436	6073.2	1746.3	2999.7	5671
283	At1g32310			840123	1	370.5	7152.4	1266.9	2346.7	9694.5	10631.8	180.4
284	At2g24390	AIG2-like	AIG2-like (avirulence induced gene) family protein	816974	1	371.4	4743.5	73.2	111.9	7220.3	2613.3	2948.8
285	At4g14660	NRPE7	RNA polymerase Rpb7-like, N-terminal domain	827116	2	371.9	131	2622	1301.7	1457.2	13889.6	716.9
286	At2g33430	DAL1	differentiation and greening-like 1	817907	3	372.6	1164.6	1302.3	1456.6	1841	1843.5	579	68.2	1042	2255.4	914.9	5926	10347.7	2111.2	19775.1	7474.9	647.9	2672.9
287	At3g24030	kinase	hydroxyethylthiazole kinase family protein	821988	0	373.1	4784	1231.5	814.2	5030.7	3556.2	10386.4
288	At3g53890	Ribosomal S21e	Ribosomal protein S21e	824556	3	373.6	1772.6	175.3	3933.7	2257.7	87.5	62.8			10717.4 9447.2							7326.1 465.0	1820
289	At2g39500			818535	2	374.5	2444.3	393	3492	495.8	4070.7	2452.5
290	At4g22000			828289	1	375.5	1653.5	1150.4	1727.7	1778.3	4798.5	4568.4				79.8	4123.8	10922.4	886.6	18155.6	1288.2
291	At5g60670	L11	Ribosomal protein L11 family protein	836188	3	376.8	2596	267.7	2525	2308	20527.4	4518.4	1089.1 3981.1	386.8 539.8	4336.9 6191.7	212.2	9527.9	18966.5	5475.8	18389.8	5861.9	1415.7 2076.6 1797.5	699.8
292	At4g34700	CIB22	LYR family of Fe/S cluster biogenesis protein	829622	3	378.4	6602.6	254.9	513.2	7292.6	8014.4	1914	555.1	457.5		7502.8 6041.3	5096.6 314.9	19872.2 6424.1	14787.5 11090.7	15587.5 14667.1	11251.8 12014.3	488.8
293	At5g63310	NDPK2	nucleoside diphosphate kinase 2	836451	3	378.8	1158.1	3606.7	3871.9	1086.6	121.6	995	900.8 3551.1	2237.6 10023.7	9710.4	505.2	4373.2	5508.4	802.2	20918.3	4988.1	4404.8	858.9
294	At5g06240	emb2735	embryo defective 2735	830511	1	378.8	304.7	3520.3	3559.2	1700.7	7785.6	930.6
295	At3g22210			821785	1	379	1574.5	972.1	425.6	897.8	902	11418.9
296	At4g25890	ribosome	60S acidic ribosomal protein family	828695	3	379.2	3839.9	56.5	4982.7	1764.7	15201.2	6378	5210.3	656.4		942.1	10598.5	19117	5021.7	13877.6	4444.4
297	At5g47570			834807	3	379.9	2794.4	3336.4	1142.1	3166	12813.1	14827.4	69.8	696.6	15294.8	2156.9	906.7	20068.2	6929.3	4814.6	7082.9	1190.9	146.4
298	At1g76300	SmD3	snRNP core protein SMD3	843963	1	380.1	904.4	1391.9	5775.5	759.2	3556.9	939.6	2359.9	45.4	6689.3 2850.2	71.3 111.7	9192.0 11810.6	18547.2 18371.7	2224.2 2726.4	19303.8 18826.8	2256.5 4433.9	979.6 1400.5	2039.6
299	At2g45520			819160	2	380.2	836.3	1303.6	4313.7	950.5	5261	1241
300	At5g49510	PFD3	prefoldin 3	835011	2	381.1	1845.6	1435.6	4198.2	1549.7	5884.4	2495.4	2422.2	461.8	10679.1							1730.2	2054.3 1360.3

## Sheet: AtMDL3
Rank	Locus	Alias	Function	Entrez Gene ID	Reliability	Ath	(tissue)	(abiotic)	(biotic)	(hormone)	(light)	Ath2 At3g51660
0	At3g51660	Tautomerase/MIF	Tautomerase/MIF superfamily protein	824329		0	0	0	0	0	0	0
1	At5g26340	STP13	Major facilitator superfamily protein	832703	1	10.1	576.4	26.6	17.3	113.1	2528.1	15187.4
2	At5g35735	Auxin-responsive	Auxin-responsive family protein	833550	3	22.7	174.1	60	160.5	809.8	508.6	3671.4
3	At4g11890	kinase	Protein kinase superfamily protein	826796	3	26.9	96.9	1011.9	1222.2	1999.6	13653.7	1022.4
4	At1g61380	SD1-29	S-domain-1 29	842432	1	27.3	1841.3	18.3	1185.2	9273.5	1008.1	4846.7
5	At3g51440	phosphotriesterase	Calcium-dependent phosphotriesterase superfamily protein	824307	2	29.7	1920.5	901.2	108.8	1814	7704.1	6587.1
6	At1g22400	UGT85A1	UDP-Glycosyltransferase superfamily protein	838846	1	30.4	58.8	2886	382.6	268.8	7163.5	1262.2
7	At2g26560	PLP2	phospholipase A 2A	817197	3	37.7	19.1	201.3	221.4	612.7	11493.3	1123.1
8	At1g57630	TIR	Toll-Interleukin-Resistance (TIR) domain family protein	842139	2	38.8	50.8	1072.3	36	330.4	13113.8	1430.9
9	At3g51450	phosphotriesterase	Calcium-dependent phosphotriesterase superfamily protein	824308	2	45.2	1024.3	367.4	1541.2	197.2	8727.5	153.1
10	At3g50900			824254	2	46.7	1088.2	1363.8	299.4	264.4	7358.5	3412.5
11	At1g22570	Major facilitator	Major facilitator superfamily protein	838863	2	48.1	21.8	51.3	1621.2	2979.2	3432.7	1230.4
12	At1g52200	PLAC8	PLAC8 family protein	841650	2	49.1	413.4	373.6	99.8	2503.9	6440	851.6
13	At3g19010	2OG	2-oxoglutarate (2OG) and Fe(II)-dependent oxygenase superfamily protein	821434	1	51.7	542	412.4	130.7	750.4	283.4	1274.6
14	At1g28190			839713	1	52.9	647.5	1913	121	193.1	5790.7	11.2
15	At1g67970	HSFA8	heat shock transcription factor A8	843125	3	55.8	333.3	62.8	1399.3	426.7	14730.2	6809.3
16	At3g47480	EF-hand	Calcium-binding EF-hand family protein	823902	3	56.1	77.9	2246.8	677.3	1475.7	1979.5	5313.4
17	At4g23010	UTR2	UDP-galactose transporter 2	828400	1	63	2544.8	361.4	27.5	627.9	11136.5	18091
18	At1g19310	RING	RING/U-box superfamily protein	838513	1	65.8	6393.5	189.9	1339.2	1683.4	10998.6	2893.6
19	At2g15390	FUT4	fucosyltransferase 4	816031	3	66.7	323.1	1014.5	283	865.8	1351.9	854.6
20	At3g01830	EF-hand	Calcium-binding EF-hand family protein	820033	3	68	158.7	1522.6	849.6	863.3	7257.8	1858.5
21	At4g22470	LTP	protease inhibitor/seed storage/lipid transfer protein (LTP) family protein	828342	2	69.2	1358.9	2025.6	460.1	2831	8291	11204.3
22	At4g29740	CKX4	cytokinin oxidase 4	829096	2	69.7	12.7	4213.1	2517.9	1516.9	10030.4	1074.2
23	At3g55740	PROT2	proline transporter 2	824740	1	71	1386.8	2039.6	1731.7	560.7	13130.4	16293.4
24	At3g28930	AIG2	AIG2-like (avirulence induced gene) family protein	822529	3	76.3	434.6	1143.9	118	1552.5	1282.2	1047.7
25	At2g24850	TAT3	tyrosine aminotransferase 3	817022	3	76.7	93.5	1285.9	550	182.8	5113.1	883.6
26	At4g39670	GLTP	Glycolipid transfer protein (GLTP) family protein	830121	2	76.8	4135.2	805	181.1	419.7	795.6	12436.5
27	At3g55470	Calcium-dependent lipid-binding	Calcium-dependent lipid-binding (CaLB domain) family protein	824713	1	78	5389.1	3952.7	76	1718.3	4676.5	10275.2
28	At3g18250	Putative membrane lipoprotein	Putative membrane lipoprotein	821353	3	83.4	1011.9	3851.1	368	520.8	7752.5	6226.2
29	At1g13210	ACA.l	autoinhibited Ca2+/ATPase II	837881	3	84.8	64.2	493.3	411.8	624.3	6105.3	110.5
30	At5g37480			833726	1	85.9	2712.8	154.3	1952	1798.1	5208.5	8701
31	At4g01010	CNGC13	cyclic nucleotide-gated channel 13	826427	2	86.1	236.1	2098.6	321.4	98	203	8770.4
32	At4g23270	CRK19	cysteine-rich RLK (RECEPTOR-like protein kinase) 19	828426	3	92.8	51	3	748.8	3818	557	1511.8
33	At5g40780	LHT1	lysine histidine transporter 1	834078	2	95.3	801.5	185.5	129	2590.9	4204.6	1848.9
34	At5g38710	reductase	Methylenetetrahydrofolate reductase family protein	833862	1	95.5	3728	816.8	86.5	178	20869	11453.8
35	At1g14370	PBL2	protein kinase 2A	837999	3	95.7	521.2	2336	55.1	1427.7	1762.6	3603.6
36	At3g13950			820608	3	97.5	485.9	1826.8	26.2	751.3	5050.1	6967.4
37	At3g02150	TFPD	plastid transcription factor 1	821061	1	99.6	225.7	11400.3	2243.9	28.5	241.3	3.5
38	At3g55970	JRG21	jasmonate-regulated gene 21	824763	3	103.2	2527.2	1740.1	447.4	771.6	14194.7	4804.2
39	At3g50760	GATL2	galacturonosyltransferase-like 2	824240	1	103.5	340.9	812.6	1940.2	4	151.7	11643.7
40	At2g44490	PEN2	Glycosyl hydrolase superfamily protein	819056	1	103.7	140	296	1151.2	1273.8	1890.3	5821.1
41	At5g33290	XGD1	xylogalacturonan deficient 1	833302	1	105	2457.5	440.9	765.5	215.4	3431.1	19805.6
42	At5g57060			835810	1	106.1	5797.1	734.9	259.1	117.1	13078.7	15284.1
43	At1g78410	VQ motif	VQ motif-containing protein	844177	3	108.4	67.3	1141.9	215.9	690	270.8	1604.5
44	At2g43510	TI1	trypsin inhibitor protein 1	818952	2	112.4	197.9	2584.5	697.1	530.2	13172.3	20298.9
45	At5g05600	2OG	2-oxoglutarate (2OG) and Fe(II)-dependent oxygenase superfamily protein	830443	2	114	2886	723.5	384.9	231.5	667.7	17544.5
46	At3g60540	Preprotein translocase Sec	Preprotein translocase Sec, Sec61-beta subunit protein	825225	3	115.1	4701.3	1396	212.6	1349.7	3647.7	1400.1
47	At5g14930	SAG101	senescence-associated gene 101	831345	2	116.1	89.6	1072.2	1178.8	2801.8	7678.7	10150.7
48	At1g15520	PDR12	pleiotropic drug resistance 12	838122	3	125.3	849.1	1787	249.8	631	3951.3	1622.1
49	At1g56060			842057	3	126.1	189.4	2953	710.5	159.5	2362.9	2378.1
50	At1g19020			838483	3	129.2	109.6	3546.6	244.8	647	474.7	1258.9
51	At1g62300	WRKY6	WRKY family transcription factor	842527	1	131.5	1648.2	1983.9	97.5	584.2	104.1	13926.5
52	At2g16710	Iron-sulphur cluster biosynthesis	Iron-sulphur cluster biosynthesis family protein	816172	2	132	7307.6	52.6	3583.1	5143.2	21240.5	12255.5
53	At3g59700	LECRK1	lectin-receptor kinase	825139	2	133.1	1062.4	1254.3	375	618.4	2830.2	179.4
54	At4g04490	CRK36	cysteine-rich RLK (RECEPTOR-like protein kinase) 36	825779	3	134.3	368	2881.3	173.7	1207	22207.9	4604.1
55	At1g59870	PEN3	ABC-2 and Plant PDR ABC-type transporter family protein	842281	2	135	86.3	139.1	257.6	2782.5	6719	1733.4
56	At1g33030	transferase	O-methyltransferase family protein	840198	3	138.8	420	1744.4	58.5	420.9	2561	2310.3
57	At2g29350	SAG13	senescence-associated gene 13	817484	3	141.1	1389.3	2715.7	287.2	2502	20348.8	11036.2
58	At2g47190	MYB2	myb domain protein 2	819332	2	142.7	1727.8	4648.7	153.3	5072.6	4939.2	2220.4
59	At3g54150	transferase	S-adenosyl-L-methionine-dependent methyltransferases superfamily protein	824582	2	145	526.1	2379.4	137.7	672.1	341.3	6589.4
60	At5g20230	SAG14	blue-copper-binding protein	832145	2	149.7	2271.6	3041.8	39.5	63.5	2490.5	10906.1
61	At4g21850	MSRB9	methionine sulfoxide reductase B9	828273	1	149.7	1906.9	2255.3	828.8	423.7	18496.6	16.9
62	At1g51800	IOS1	Leucine-rich repeat protein kinase family protein	841606	3	152.1	814.5	1721.8	508.6	2252	4033.3	1996.6
63	At3g50260	DEAR1	cooperatively regulated by ethylene and jasmonate 1	824188	2	153	530.7	313.9	592.6	293.6	127.2	1738.5
64	823892			823892	0	156.2	99.7	7249.8	2619.6	363.9	12501.6	1046.8
65	At3g11840	PUB24	plant U-box 24	820357	3	157.9	303.7	1608.1	296.1	1161.7	120	5823.6
66	At1g32960	Subtilase	Subtilase family protein	840190	2	159.4	473.9	1709.8	289.4	1874.8	16149	4643.1
67	At5g39670	EF-hand	Calcium-binding EF-hand family protein	833963	3	159.4	167.4	1958.7	635.4	464.1	1369.3	10171.5
68	At1g70810	Calcium-dependent lipid-binding	Calcium-dependent lipid-binding (CaLB domain) family protein	843418	0	160.2	1767.1	42.6	577.9	5043.1	6514	3245.7
69	At1g01560	MPK11	MAP kinase 11	839523	3	161.3	219.7	951	999.5	1364.4	6458.6	4333.7
70	At3g22160	VQ motif	VQ motif-containing protein	821780	3	161.9	1432	3098.4	193.3	1037.7	4863.8	4393
71	At5g48540	kinase	receptor-like protein kinase-related family protein	834910	2	165.2	39.3	7398.9	105.4	9884.3	5450.2	2290.4
72	At5g50200	WR3	nitrate transmembrane transporters	835085	3	165.4	356.2	1898.3	778.1	12647.3	14507.4	1379.9
73	At4g36500			829802	3	166.6	113	1707.7	1586.2	425.8	84.1	258.4
74	At4g23150	CRK7	cysteine-rich RLK (RECEPTOR-like protein kinase) 7	828414	3	167	255.9	2161.2	451.6	2225.6	13302	3700.9
75	At2g39030	NATA1	Acyl-CoA N-acyltransferases (NAT) superfamily protein	818489	2	170.4	124.7	926.5	332.4	179.4	12259.4	4063.8
76	At3g56710	SIB1	sigma factor binding protein 1	824838	3	171.9	445.4	880	1739	1150.5	9982.4	2699.3
77	At1g56300	DnaJ-domain	Chaperone DnaJ-domain superfamily protein	842083	3	172.3	2048.2	268.1	2177.6	320.3	509.1	8017.8
78	At3g51430	YLS2	Calcium-dependent phosphotriesterase superfamily protein	824306	2	172.5	2520.4	676.9	1154.8	1517.3	8836.2	12355
79	At5g05730	WEI2	anthranilate synthase alpha subunit 1	830457	2	174	491.2	1313.9	11.6	125.6	4144.8	59.9
80	829328			829328	0	174.2	6196.6	3218.3	2439.2	852.6	10171.7	16794.5
81	At4g34120	LEJ1	Cystathionine beta-synthase (CBS) family protein	829558	0	174.9	616.7	310.9	253.2	558.2	17085.9	1439.7
82	At1g53920	GLIP5	GDSL-motif lipase 5	841830	0	174.9	9601.5	183.1	6081.3	12345.5	13050	1682.4
83	At2g28400	DUF584	Protein of unknown function, DUF584	817388	2	175.7	6285.1	1933.4	1434	542.8	6570.8	10373.8
84	At2g29470	GSTU3	glutathione S-transferase tau 3	817496	2	176.9	2781.1	4728.1	578.5	1299.3	1655.2	5595.5
85	At5g13190	GILP		831158	3	177.6	764.3	4448.2	356.5	677.2	279.6	5099.1
86	At5g67080	MAPKKK19	mitogen-activated protein kinase kinase kinase 19	836843	2	179.2	7487.3	1162.8	731	236.9	11780	1181.3
87	At4g14365	XBAT34	XB3 ortholog 4 in Arabidopsis thaliana	827080	3	179.4	331.6	1773.4	665.5	1029.8	2227.2	9714.7
88	At4g12490	inhibitor	Bifunctional inhibitor/lipid-transfer protein/seed storage 2S albumin superfamily protein	826861	3	179.9	381.6	3626.7	3126.3	2672.4	3153.5	8493.5
89	At2g38240	2OG	2-oxoglutarate (2OG) and Fe(II)-dependent oxygenase superfamily protein	818403	3	180.5	8217	971.6	940.5	357.2	15853.7	5970.8
90	At1g27930	DUF579	Protein of unknown function (DUF579)	839686	0	181	1965.1	58.2	1178.8	8060.5	18823.6	2218.8
91	At2g42360	RING	RING/U-box superfamily protein	818837	1	181.6	56.3	1798.5	175.2	1759.1	12959.6	1656.9
92	At1g10585	DNA-binding	basic helix-loop-helix (bHLH) DNA-binding superfamily protein	837600	2	181.8	294.6	1035	1100	230.7	11778.9	3872.3
93	At5g52750	Heavy metal transport/detoxification	Heavy metal transport/detoxification superfamily protein	835352	3	189.7	348.6	2497.7	901.5	367.3	666.5	1695.2
94	At3g13790	CWINV1	Glycosyl hydrolases family 32 protein	820591	1	193.8	616.5	2835.8	342.9	1406.8	14293.3	51.8
95	At1g61120	TPS4	terpene synthase 04	842405	3	194.1	283.4	1831.6	208	337.2	14240.7	1152.7
96	At2g29460	GSTU4	glutathione S-transferase tau 4	817495	2	195.4	3462	1973.5	89	280.1	8750.9	1910.5
97	At5g18470	Curculin-like lectin	Curculin-like (mannose-binding) lectin family protein	831965	2	195.8	526.7	781.5	689.5	914.6	345.6	6502.5
98	At4g37990	ELI3-2	elicitor-activated gene 3-2	829955	3	196.3	4014.2	1188.5	1179.9	2021.5	10596.1	19459.2
99	At1g33600	LRR	Leucine-rich repeat (LRR) family protein	840254	2	199.1	644.4	1444	711.6	8204.2	1364.8	1045.8
100	At4g33050	EDA39	calmodulin-binding family protein	829442	3	200.2	59.9	5384.1	388.3	905.4	1968.2	2649.4
101	At1g07000	EXO70B2	exocyst subunit exo70 family protein B2	837210	3	201.9	156.1	1267.7	624.2	1856.8	293	2567
102	At3g57260	PR2	beta-1,3-glucanase 2	824893	3	202.9	241.3	4145.9	1074.3	6289.6	17585.5	1581.7
103	At3g63380	hydrolase	ATPase E1-E2 type family protein / haloacid dehalogenase-like hydrolase family protein	825513	2	203.3	489.7	2191.7	77.2	853.3	10542.4	701.3
104	At5g46350	WRKY8	WRKY DNA-binding protein 8	834678	2	203.6	314.1	7430	364.5	661.4	3242.2	21194.8
105	At2g14610	PR1	pathogenesis-related gene 1	815949	3	203.7	24.9	4083.6	1108.2	9543.8	14735.2	8431.6
106	At1g74360	kinase	Leucine-rich repeat protein kinase family protein	843777	2	204.4	372.9	1337.6	32	538	4467.5	1827.2
107	At1g76070			843939	1	204.9	1500.7	3115.5	1596.5	524.4	401.9	10345
108	824484			824484	0	205.5	322	1357.8	319.2	243.4	6921.8	7275.4
109	At1g78600	STH3	light-regulated zinc finger protein 1	844196	2	206.8	1867.7	118.3	1756.5	1042.6	1433.7	14229.6
110	At1g35230	AGP5	arabinogalactan protein 5	840412	3	209.1	230.7	2469.7	318	185.3	14722.2	2168.9
111	At3g25610	hydrolase	ATPase E1-E2 type family protein / haloacid dehalogenase-like hydrolase family protein	822148	2	209.1	586.8	1229.4	128.8	676.7	6423.3	1338.8
112	At5g01540	lectin receptor kinase a4.1	lectin receptor kinase a4.1	831722	2	209.6	777	1833.4	666.2	977.3	2054	816.9
113	At5g46050	PTR3	peptide transporter 3	834646	1	210.6	2360.2	2226.6	2082	6268.3	11090.3	11550.9
114	At2g18690			816384	3	211.9	214.2	1169.6	42	1847.3	1783.5	1194
115	At1g05010	EFE	ethylene-forming enzyme	839345	1	212.1	8.1	5211	367.3	1354	9020.7	2155.5
116	At5g06860	PGIP1	polygalacturonase inhibiting protein 1	830577	2	213.4	2411.6	793	181.6	847.5	8758.6	4587.5
117	At2g43570	CHI	chitinase, putative	818959	3	214.6	82.2	1867.2	300.3	642.1	11623.7	7512.9
118	At4g36670	PMT6	Major facilitator superfamily protein	829820	2	214.9	827.1	1173	441	3516	18214.7	803.7
119	At5g63880	SNF7	SNF7 family protein	836508	1	215.9	9230.3	8.4	216.7	2144.3	18290.5	12720.9
120	At3g48570	secE/sec61-gamma transport	secE/sec61-gamma protein transport protein	824017	2	216.7	17320.4	3479.4	2011.6	1539	8177.4	19024.4
121	At2g22880	VQ motif	VQ motif-containing protein	816819	3	217	563	2580.7	1083.3	801.8	315.2	1324.1
122	At3g60420	mutase	Phosphoglycerate mutase family protein	825213	2	219.9	550.6	2671.9	3611.2	2062.8	13476.5	8185.7
123	At1g62840	DUF1442	Protein of unknown function (DUF1442)	842584	1	221.3	539.4	333.5	922.4	1237.7	4365.1	6442.1
124	At5g61010	EXO70E2	exocyst subunit exo70 family protein E2	836222	0	225	180.3	6030.1	390.6	2757.4	9502.4	12145.1
125	At1g28480	roxy19	Thioredoxin superfamily protein	839748	3	225.5	72.6	2191.9	856.1	271.2	58.6	8238.1
126	At5g10760	protease	Eukaryotic aspartyl protease family protein	830943	3	232.7	613.1	213.9	10419.4	9292.9	3702	11129
127	At5g12890	transferase	UDP-Glycosyltransferase superfamily protein	831129	2	233.9	1150.2	2041.9	977.5	838	2164.4	1474.9
128	At1g32940	Subtilase	Subtilase family protein	840188	2	235.9	333.5	1878	291.4	1251.1	20935	9202.9
129	At1g69930	GSTU11	glutathione S-transferase TAU 11	843329	3	239.5	491.6	4318.5	278.4	506.6	6196.8	1638.4
130	At5g12930			831133	1	239.5	15835.4	776.8	125.1	724.7	8446	4136.2
131	At5g20050	kinase	Protein kinase superfamily protein	832127	2	239.8	846.5	5221.6	1199	7124.1	10039.2	8579.9
132	At1g64280	SAI1	regulatory protein (NPR1)	842733	2	241.7	186.3	176.1	2179.3	10832	5985.4	1845.1
133	At5g44820	transferase	Nucleotide-diphospho-sugar transferase family protein	834512	1	242.1	273	2236.9	2386.9	781.6	82	13871.9
134	At2g39660	BIK1	botrytis-induced kinase1	818549	2	244.3	131.6	1208.5	449.1	15505.8	1732	36.3
135	At4g21120	CAT1	amino acid transporter 1	827860	1	246.2	5813.4	4425.2	626.1	4643.2	10993	15897.8
136	At1g61800	GPT2	glucose-6-phosphate/phosphate translocator 2	842477	2	246.3	6926.8	117.2	151.4	14857.9	17688.7	12839.8
137	At3g50770	CML41	calmodulin-like 41	824241	1	249.4	1287	1452.9	132.5	782.5	16738.3	9589.5
138	At3g24982	RLP40	receptor like protein 40	822091	1	250.9	195	1553.1	1913	11267.6	3547.4	8427.2
139	At1g13990			837959	2	251.2	2505.6	245.1	226	79.3	7861.9	21402.3
140	At2g18350	ZHD6	homeobox protein 24	816350	1	253.5	2300.5	380	1681.3	7174.3	11279.4	17.8
141	At1g51890	kinase	Leucine-rich repeat protein kinase family protein	841616	3	254	333	802.5	131.2	915.8	10577	2048.4
142	At1g32350	AOX1D	alternative oxidase 1D	840127	3	255.2	356.6	3412.5	348.4	687.3	17639	3250.2
143	At4g23220	CRK14	cysteine-rich RLK (RECEPTOR-like protein kinase) 14	828421	3	256.3	349	647.5	1894.4	425.2	2342.2	1767
144	At4g21380	RK3	receptor kinase 3	827890	3	256.8	3206.1	133.8	2048.5	900.3	14219.4	20287.6
145	At5g67310	CYP81G1	cytochrome P450, family 81, subfamily G, polypeptide 1	836866	2	257	1367.6	1217	118.4	2194.3	3073.5	1309.7
146	At1g76520	Auxin efflux carrier	Auxin efflux carrier family protein	843985	1	257.8	818.9	6953.9	1049.5	494.1	19379.5	22303.7
147	At5g05300			830412	2	258.2	185.8	2198.1	1904.1	2042.5	450.8	715.8
148	At4g23200	CRK12	cysteine-rich RLK (RECEPTOR-like protein kinase) 12	828419	3	259.4	89	4498.5	1814.5	6539.8	12602	365
149	At3g09940	MDHAR	monodehydroascorbate reductase	820155	2	259.4	2992.7	1970.6	840	394.2	1139.6	498
150	At5g57510			835855	1	259.5	2256.1	6092.4	773.1	2221	1466	3387.4
151	At3g22060	kinase	Receptor-like protein kinase-related family protein	821768	1	259.9	76.8	19893.5	426.4	4349.1	11304.7	15
152	At4g01700	Chitinase	Chitinase family protein	828131	2	260.7	391.4	962.6	727.8	3867.8	12768.1	1574.2
153	At1g25275			839111	2	263.6	924.5	1825.6	1242.2	15466.9	5910.6	1242.5
154	At5g13200	GRAM domain	GRAM domain family protein	831159	2	266.9	991.2	904.7	621.9	515.2	377.7	13862.3
155	At2g43620	Chitinase	Chitinase family protein	818964	1	267.2	2333.9	1679.8	1306.3	3929.5	16994.9	779.6
156	At5g43440	2OG	2-oxoglutarate (2OG) and Fe(II)-dependent oxygenase superfamily protein	834364	1	267.6	77.5	210.3	4584.6	5252.6	20573	9061.4
157	At4g11330	MPK5	MAP kinase 5	826735	2	267.6	29	3177.4	1119.4	199.2	1639.1	11.2
158	At4g18880	HSF A4A	heat shock transcription factor A4A	827622	3	268.8	161.2	817.8	645.8	5823.3	3896.8	3850.6
159	At2g30250	WRKY25	WRKY DNA-binding protein 25	817575	2	270.4	188.1	754.2	641.9	967.5	4599.8	5209.9
160	At3g25780	AOC3	allene oxide cyclase 3	822169	3	270.9	3054.8	1085.5	1686.5	380.1	982	6736.8
161	At5g57630	CIPK21	CBL-interacting protein kinase 21	835868	3	271.3	261.5	206.2	1462.6	452.3	397.7	11810.5
162	At3g18830	PMT5	polyol/monosaccharide transporter 5	821416	2	272.9	993	458.3	5.2	500.8	14897.4	7555.3
163	At2g35980	YLS9	Late embryogenesis abundant (LEA) hydroxyproline-rich glycoprotein family	818171	3	273.3	1358.9	5341.8	102.4	1174.8	270	3248.9
164	At2g18660	PNP-A	plant natriuretic peptide A	816381	3	273.3	297	2655.2	1487	10399	15309.3	1508.3
165	At4g03450	Ankyrin repeat	Ankyrin repeat family protein	827913	1	273.6	226.8	2070.7	615.7	9096	4515.9	11885.8
166	At3g26210	CYP71B23	cytochrome P450, family 71, subfamily B, polypeptide 23	822222	3	274.5	285.8	1378.6	1421.3	8042	5380.3	4740.4
167	At1g20510	OPCL1	OPC-8:0 CoA ligase1	838639	3	274.5	625.5	866.6	1153.9	192.5	41.2	4266
168	At1g72900	TIR	Toll-Interleukin-Resistance (TIR) domain-containing protein	843621	3	275.9	202.3	2306.6	868.9	253.1	10520.4	8831.2
169	At5g13080	WRKY75	WRKY DNA-binding protein 75	831147	3	276.1	2050.7	2323.5	205.7	729.3	1095.7	7411.8
170	At1g65690	LEA	Late embryogenesis abundant (LEA) hydroxyproline-rich glycoprotein family	842880	2	276.8	3984.2	1353.6	47.8	351.5	589.4	15188.1
171	At5g13320	WIN3	Auxin-responsive GH3 family protein	831173	1	280	2189.3	3380.3	882.3	1793.9	16046.2	22363.8
172	At4g20830	Berberine	FAD-binding Berberine family protein	827831	3	280.5	672	784.4	259.9	368.1	3940.6	9435.7
173	At4g23130	RLK6	cysteine-rich RLK (RECEPTOR-like protein kinase) 5	828412	3	282.1	115.5	713	5409.8	5142.4	5502.8	2010.1
174	At1g21670			838769	2	285.9	2800.7	296.8	2441.1	5039.1	3170	21502
175	At3g01290	SPFH	SPFH/Band 7/PHB domain-containing membrane-associated protein family	821309	3	286.3	130.6	8263.4	409.6	6305.4	5870.7	1670.2
176	At1g17420	LOX3	lipoxygenase 3	838314	3	287.1	2656.1	1295.2	1274.8	159.4	13656.5	12713.5
177	At4g39640	GGT1	gamma-glutamyl transpeptidase 1	830118	3	287.3	217.7	6038.7	2037.9	83.2	2353.1	4176.6
178	At2g30770	CYP71A13	cytochrome P450, family 71, subfamily A, polypeptide 13	817628	3	288.8	102.9	1942.7	128.7	629.5	7035.8	2798.6
179	At1g52890	NAC019	NAC domain containing protein 19	841722	2	288.9	12126.3	1558.5	584	1047.3	5094.4	23383
180	At4g39830	Cupredoxin	Cupredoxin superfamily protein	830142	1	292.2	76.7	2481.1	931.5	4846.3	13437.1	175.8
181	At5g52760	Copper transport	Copper transport protein family	835353	3	292.6	385.4	2704.8	1519.2	1488.1	7084.5	4875.1
182	At1g79680	WAKL10	WALL ASSOCIATED KINASE (WAK)-LIKE 10	844307	2	294.2	198.6	2695.7	37	1593.4	1302.4	1866.9
183	At4g14230	DUF21	CBS domain-containing protein with a domain of unknown function (DUF21)	827064	2	295.6	1223.4	111.8	3046	2060	20073.8	15834.5
184	At2g23680	WCOR413	Cold acclimation protein WCOR413 family	816899	3	298.3	157.9	1477.8	1082	1087.4	57.8	232.4
185	At1g13750	Purple acid phosphatases	Purple acid phosphatases superfamily protein	837935	1	299	453.9	659.1	7694	4190.7	11008.4	7533.2
186	At4g08850	kinase	Leucine-rich repeat receptor-like protein kinase family protein	826456	1	299.2	74.6	3922.1	1709.9	13245.5	1992.6	6128.3
187	At4g11370	RHA1A	RING-H2 finger A1A	826739	1	301	2366	307.6	219.9	1169.6	322	2605.1
188	At1g05575			837061	3	303.2	342.3	3342.1	1009.4	799.3	507	1283.8
189	At1g78210	alpha/beta-Hydrolases	alpha/beta-Hydrolases superfamily protein	844157	3	305.8	18238.6	56.8	341.8	3.7	14302.9	15749
190	At2g32680	RLP23	receptor like protein 23	817828	3	306.8	178.1	1201.4	1708.4	2417.2	11459.3	5650.8
191	At3g52400	SYP122	syntaxin of plants 122	824405	3	310	296.4	2166.9	355.7	2306.6	267.8	7041.6
192	At1g71100	RSW10	Ribose 5-phosphate isomerase, type A protein	843450	1	310.4	239.8	3365.7	450.4	842.7	21697.5	11.4
193	At1g21240	WAK3	wall associated kinase 3	838719	3	310.9	360.1	990.2	418.9	12692.3	20720.7	3720.5
194	At1g05300	ZIP5	zinc transporter 5 precursor	837029	1	312.1	1376.8	882	1701.5	2107.4	13224	402.4
195	At3g26830	PAD3	Cytochrome P450 superfamily protein	822298	3	312.7	54.8	2935.9	219.5	758.3	1947	4481.7
196	At3g10300	EF-hand	Calcium-binding EF-hand family protein	820192	2	313.1	11381.6	144.4	723.6	992.8	1714.3	11541.5
197	At3g57280	Transmembranes 14C	Transmembrane proteins 14C	824895	2	313.1	630	496.4	162.8	2242.4	8977.4	1732
198	At5g46230	DUF538	Protein of unknown function, DUF538	834665	0	313.2	10543.1	4047.7	1098.3	5542.3	89.4	7881.5
199	At2g30550	alpha/beta-Hydrolases	alpha/beta-Hydrolases superfamily protein	817604	0	314.5	2359.8	4283.7	356.3	360.7	404.8	17958.1
200	At1g51820	kinase	Leucine-rich repeat protein kinase family protein	841609	2	315.3	1158.5	4586.1	2206.1	1709.1	13586.4	4495.8
201	At1g55450	transferase	S-adenosyl-L-methionine-dependent methyltransferases superfamily protein	841992	3	315.4	50.1	1994.1	1541.3	1637	404.7	272.6
202	At1g09240	NAS3	nicotianamine synthase 3	837444	1	315.7	482.2	976.9	9537.4	889.5	1338.5	7752.4
203	At2g39200	MLO12	Seven transmembrane MLO family protein	818505	3	317.1	3247.5	3931.2	504.1	2564.2	140.8	1774.5
204	At1g65500			842862	2	317.4	274	3857	2155.3	10856.6	1401.7	9706.3
205	At4g18170	WRKY28	WRKY DNA-binding protein 28	827542	2	317.8	1742.8	7068.8	760.7	517.8	7401.8	4854.5
206	At2g25735			817115	3	317.9	267.2	7865.4	585.6	300	249.3	2335.2
207	At4g23260	CRK18	cysteine-rich RLK (RECEPTOR-like protein kinase) 18	828425	2	318.2	190.9	18107.8	2986.6	2946.5	15157.2	5762.8
208	At1g13470	DUF1262	Protein of unknown function (DUF1262)	837907	3	320.9	170.8	762.2	2794.5	8882.1	5059.9	2907
209	At5g38900	Thioredoxin	Thioredoxin superfamily protein	833882	3	321.2	808.1	1956.3	93	556.3	9824.9	12593.5
210	At4g23210	CRK13	cysteine-rich RLK (RECEPTOR-like protein kinase) 13	828420	2	321.4	197.6	411.2	1047.6	174.8	16250	3484.1
211	At1g18390	kinase	Protein kinase superfamily protein	838420	2	322	1095.3	96.9	215.3	579.3	2162	4247.3
212	At4g12480	pEARLI 1	Bifunctional inhibitor/lipid-transfer protein/seed storage 2S albumin superfamily protein	826860	3	324.6	1611.8	2214.1	4360.9	1963.1	2920.3	7900.9
213	At3g54640	TSA1	tryptophan synthase alpha chain	824629	2	326.4	1998.9	1694.5	16.5	371.2	2026.1	697.6
214	At1g76360	kinase	Protein kinase superfamily protein	843968	2	326.7	190.7	735.4	1432.7	981.2	6050.4	148.5
215	At4g26060	L18ae	Ribosomal protein L18ae family	828712	1	326.8	4027.3	555.7	777.5	3202.1	7096.1	17730.8
216	At2g26530	AR781	Protein of unknown function (DUF1645)	817194	3	327.7	205.5	2317.7	1360.7	143.2	111.9	1454.4
217	At3g57700	kinase	Protein kinase superfamily protein	824939	2	328.2	1236.7	1290.3	4109.7	14431.1	371.4	2806.8
218	At4g12500	inhibitor	Bifunctional inhibitor/lipid-transfer protein/seed storage 2S albumin superfamily protein	826862	3	329.3	2579.6	4383.4	2874.3	2195.9	4221.2	14153.4
219	817184			817184	0	331.2	5292.8	285.3	751.5	2079.9	21653.3	8049.7
220	At5g27280	zinc finger	Zim17-type zinc finger protein	832786	2	331.4	1256.8	106.1	6847.6	2144.7	12860	18456.7
221	835981			835981	0	331.5	310	477	10334.5	337	7955.9	4205.6
222	At5g25440	kinase	Protein kinase superfamily protein	832618	3	332.4	186.5	8308.9	1317.4	393.8	1761.3	2670.8
223	At4g15610	UPF0497	Uncharacterised protein family (UPF0497)	827238	2	333.1	2458.1	2416.1	18.3	1526.2	8529.6	5477
224	At1g66880	kinase	Protein kinase superfamily protein	843006	2	333.6	189.7	1347	1372.7	422.6	2336.3	1206.7
225	At1g75040	PR5	pathogenesis-related gene 5	843842	1	335.5	574.2	1873.4	3564	8207.1	18415.1	4930.8
226	At3g49620	DIN11	2-oxoglutarate (2OG) and Fe(II)-dependent oxygenase superfamily protein	824124	3	336.2	1176.5	1096.2	258.6	2866.1	9611.8	2191.3
227	At4g04500	CRK37	cysteine-rich RLK (RECEPTOR-like protein kinase) 37	825780	3	336.8	431.3	2011.2	1395.6	10610.1	19296.8	11629.2
228	At3g28540	hydrolase	P-loop containing nucleoside triphosphate hydrolases superfamily protein	822484	2	337.7	394.9	1255.8	3962.4	5811.6	983.9	21709
229	At1g22360	UGT85A2	UDP-glucosyl transferase 85A2	838843	2	338.6	160.7	2292.1	1658.8	632.4	22469.6	1050.3
230	At2g31880	SOBIR1	Leucine-rich repeat protein kinase family protein	817746	3	338.8	124	3018.7	1645.6	2124.1	746.4	1884.2
231	At3g46110	DUF966	Domain of unknown function (DUF966)	823754	2	339.1	316.3	3896.5	1978.7	669.1	999.5	208.6
232	At5g26920	CBP60G	Cam-binding protein 60-like G	832750	3	339.5	5.3	3040.9	341.3	283.9	16630.2	1438.5
233	At1g26420	Berberine	FAD-binding Berberine family protein	839184	3	341.4	631.7	2522.9	144.8	462.3	5307	1432.2
234	At1g51790	kinase	Leucine-rich repeat protein kinase family protein	841605	3	341.9	945.6	1433.9	1540.4	8252.9	11491.5	1398.7
235	817257			817257	0	341.9	1560.1	1022.8	443.7	563.6	10826.2	22610.3
236	At4g11850	PLDGAMMA1	phospholipase D gamma 1	826791	3	343.3	1097.6	448	708.4	930.5	6044.3	2169.4
237	At5g39050	PMAT1	HXXXD-type acyl-transferase family protein	833897	1	344	1489.8	1380.3	214.9	236	10537.1	261.2
238	At5g25050	Major facilitator	Major facilitator superfamily protein	832576	0	344.9	144.8	2151.6	12710.9	11292.6	5784.8	371
239	At5g18310			831949	1	346.5	5049.6	1445.2	108.4	1222.1	1148.9	10097.5
240	At1g76960			844031	3	346.7	266.3	1942.1	2373.9	14984	4427.9	14237.5
241	At5g37070	DUF538	Protein of unknown function, DUF538	833678	2	348.2	1289.2	4016	833.9	5303.6	4126.9	7184.5
242	At2g30140	transferase	UDP-Glycosyltransferase superfamily protein	817566	2	348.9	322.8	6968.5	351	399.2	12532.6	3004.1
243	At4g22530	transferase	S-adenosyl-L-methionine-dependent methyltransferases superfamily protein	828348	2	352.5	1693.9	495.6	365	234.8	6220.8	4524.8
244	At1g10700	PRS3	phosphoribosyl pyrophosphate (PRPP) synthase 3	837613	1	352.6	1954	1546.2	195.1	226.1	3501.3	82.7
245	At1g08940	mutase	Phosphoglycerate mutase family protein	837415	1	354.6	5050.8	630.1	73.8	195.8	5190.4	1291
246	At3g13910	DUF3511	Protein of unknown function (DUF3511)	820604	1	354.7	3345	854.2	204.4	432.2	7168.9	4144.7
247	At1g21550	EF-hand	Calcium-binding EF-hand family protein	838756	2	359.1	748.5	3849.4	183.9	2583	16660.7	7035.3
248	At3g09405	Pectinacetylesterase	Pectinacetylesterase family protein	7922320	3	360.8	3265.2	2496.5	170.7	251.6	10696.7	2938
249	At1g74710	SID2	ADC synthase superfamily protein	843810	2	361.8	73	4012.8	523.6	889.5	16093.8	3564.4
250	At3g48640			824024	3	362.3	170.9	1408.9	590.2	3274.3	13254.5	3027.9
251	At1g10340	Ankyrin repeat	Ankyrin repeat family protein	837573	3	364	196.3	1425.4	2010.8	1781.7	2423.4	1636.4
252	At5g25930	Protein kinase with LRR domain	Protein kinase family protein with leucine-rich repeat domain	832662	2	366.4	569.4	3370.7	151.3	432.3	356	4302.1
253	At2g20142	TIR	Toll-Interleukin-Resistance (TIR) domain family protein	2745551	3	367.7	78.5	1984.6	934.3	1184.6	574.8	9115.8
254	At1g24140	Matrixin	Matrixin family protein	839026	3	368.2	286.4	3353.9	443.1	106.2	6811.2	6306.1
255	At4g26070	NMAPKK	MAP kinase/ ERK kinase 1	828713	2	368.8	987.4	511.9	9937.4	8262	3616.8	851
256	At2g03760	ST1	sulphotransferase 12	814903	2	369.5	105	1408.7	2424.1	2774.8	21091.8	6912.1
257	At5g22270			832287	2	371	501.6	3338.9	105	1252.5	2226.8	10199.8
258	At5g24210	alpha/beta-Hydrolases	alpha/beta-Hydrolases superfamily protein	832488	3	371.9	27.4	22121.6	1720.2	5890.1	3300.2	2214.9
259	At5g59510	RTFL5	ROTUNDIFOLIA like 5	836070	1	375.9	7927.9	1764.4	7912.6	4170.2	589.7	2750.5
260	At2g19190	FRK1	FLG22-induced receptor-like kinase 1	816436	2	377.3	444.3	4624.7	1007	716.3	12152	4642.5
261	At2g38790			818461	2	379.4	370.9	2015.1	2352.4	10963.4	9347.7	5931.9
262	At5g20480	EFR	EF-TU receptor	832170	1	379.4	2764.4	113.7	903.7	3023.3	18280.8	8353
263	At5g41810			834186	1	380.7	12808.4	319.8	8141.2	1312.2	243.9	21781.4
264	At1g63010	SYG1/Pho81/XPR1	Major Facilitator Superfamily with SPX (SYG1/Pho81/XPR1) domain-containing protein	842604	1	381.8	3747.7	1232.7	1474.6	592.5	11595.5	5720.9
265	At1g70420	DUF1645	Protein of unknown function (DUF1645)	843378	2	382.3	8426.7	28.6	2138.2	2370.4	316.8	9008.2
266	At3g08870	kinase	Concanavalin A-like lectin protein kinase family protein	820035	1	382.5	266.8	1045.6	3351.4	3167.3	6329.3	15714.8
267	At1g11310	PMR2	Seven transmembrane MLO family protein	837673	1	384.2	373	1627.2	2297.1	5480.3	56.9	15.7
268	At1g33960	AIG1	P-loop containing nucleoside triphosphate hydrolases superfamily protein	840293	3	385.3	266.6	1189.3	1144.6	800	1408.8	5220.1
269	At2g17740	Cysteine/Histidine-rich C1 domain	Cysteine/Histidine-rich C1 domain family protein	816283	3	387.3	1183	12628.8	878.9	514.7	3282.9	2352.4
270	At2g37940	ERH1	Arabidopsis Inositol phosphorylceramide synthase 2	818371	2	388.6	823.6	363.4	252.7	397.5	13368.5	905.2
271	At3g61190	BAP1	BON association protein 1	825291	3	389.5	2215.8	1241.7	737.8	695.4	8056.2	5849.6
272	At3g23550	MATE efflux	MATE efflux family protein	821934	3	390.1	372.4	1159.8	578.8	572.7	2292.4	4234.3
273	At5g13220	TIFY9	jasmonate-zim-domain protein 10	831162	3	391.9	10627.4	3075.8	2151.6	43.9	14823.5	1432.7
274	At1g32690			840163	2	393.5	4205	8792.1	205.8	6277.4	281.9	1563.8
275	At3g09020	transferase	alpha 1,4-glycosyltransferase family protein	820054	3	394.3	653.9	1534.6	367.9	1646.9	1510.2	945.5
276	At2g14560	LURP1	Protein of unknown function (DUF567)	815943	3	394.4	415.7	2103.8	8105.7	15689.7	5622.2	6352.4
277	At1g53430	kinase	Leucine-rich repeat transmembrane protein kinase	841778	2	395.3	478.5	1675.1	1111.8	1560.6	8542.6	47.1
278	At5g47240	NUDT8	nudix hydrolase homolog 8	834771	2	395.3	1620.6	64.3	2379.2	234.6	18799.3	13570.6
279	At1g11200	DUF300	Protein of unknown function (DUF300)	837661	2	397	4231.2	1005.8	789.2	5143.6	6731.5	5724.9
280	At4g23810	WRKY53	WRKY family transcription factor	828481	3	400.3	229.8	4207	1392.5	494.8	578.7	161.5
281	828696			828696	0	401.5	3418.4	1061.5	136.2	1887.2	5254.5	20842.7
282	At3g28340	GolS8	galacturonosyltransferase-like 10	822462	3	402.2	1389.4	4057.9	690.4	261.9	19819	10321.8
283	At2g29120	glutamate receptor 2.7	glutamate receptor 2.7	817460	3	402.8	182.8	2513	1735.2	3399.8	18113.3	2917.1
284	At2g37540	Rossmann-fold	NAD(P)-binding Rossmann-fold superfamily protein	818330	0	403.1	117.3	14536.3	20237	13825	18998.3	19173.1
285	823934			823934	0	406.8	1414.8	465.6	3673.5	16935.7	5048.9	819.8
286	At4g02370	DUF538	Protein of unknown function, DUF538	828057	3	406.9	2379.1	46.4	5186.3	5375.8	4008.9	8546.5
287	At1g66160	CMPG1	CYS, MET, PRO, and GLY protein 1	842931	3	407.2	393.5	7565.4	953.9	246.7	2735.3	9558.4
288	At1g06620	2OG	2-oxoglutarate (2OG) and Fe(II)-dependent oxygenase superfamily protein	837171	2	409.4	2783.7	1885.9	792.4	496.3	1676.6	3071.5
289	At4g26910	transferase	Dihydrolipoamide succinyltransferase	828798	2	409.9	1178	223.7	110.1	2302.4	17862.1	5104.6
290	At3g52430	PAD4	alpha/beta-Hydrolases superfamily protein	824408	2	410.3	338.8	628.6	2363.2	2679.6	7882	11492.5
291	At5g27520	PNC2	peroxisomal adenine nucleotide carrier 2	832812	2	411.4	12752.5	76.2	1115	72.9	14641.9	14725.3
292	At1g35350	ERD1/XPR1/SYG1	EXS (ERD1/XPR1/SYG1) family protein	840424	0	412.2	218	14589	1308.7	2054.3	9976.8	13696.7
293	At4g18950	kinase	Integrin-linked protein kinase family	827630	2	415.2	482.4	3947.2	1290	186.5	13409	10789.6
294	At4g28085			828924	1	415.2	1185.1	5375.9	1236.5	429.5	256.6	3050.6
295	At3g21080	transporter	ABC transporter-related	821660	2	416.2	1337	5541.5	2202.7	1641	12397.9	4989.5
296	At1g11210	DUF761	Protein of unknown function (DUF761)	837662	3	417.4	2506.1	270.6	3889.1	9290.7	1066.4	14412.4
297	At3g29400	EXO70E1	exocyst subunit exo70 family protein E1	822601	1	419.4	97.1	800.9	888.6	691.2	1996	4431.5
298	At5g36220	CYP91A1	cytochrome p450 81d1	833619	2	420.2	865.5	2748.3	1406.7	906	15653.2	9343.4
299	At5g42380	CML39	calmodulin like 37	834244	3	421.2	416.6	4884.4	1378.4	569.6	6802.7	7097.5
300	At3g05660	RLP33	receptor like protein 33	819733	1	421.5	885.5	189.6	6154.4	3668.2	3104.9	12026.7

## Sheet: overrepresented BINs
Protein	BIN	Bin name	Count	not found	Background	Contingency	p value	Ratio	Fraction found
AtMDL1
	29.2.1.1.1	protein.synthesis.ribosomal protein.prokaryotic.chloroplast	30	270	78	30 48 270 32461	3.61147e-41	42.0628	0.384615
	29.2.1.1	protein.synthesis.ribosomal protein.prokaryotic	34	266	150	34 116 266 32393	1.57929e-37	24.789	0.226667
	29.2.1.1.1.2	protein.synthesis.ribosomal protein.prokaryotic.chloroplast.50S subunit	20	280	50	20 30 280 32479	3.2415e-28	43.7453	0.4
	29.2.1	protein.synthesis.ribosomal protein	35	265	442	35 407 265 32102	2.1107e-22	8.65999	0.0791855
	29.2.1.1.1.1	protein.synthesis.ribosomal protein.prokaryotic.chloroplast.30S subunit	10	290	28	10 18 290 32491	3.99029e-14	39.0583	0.357143
	1	PS	18	282	204	18 186 282 32323	7.02794e-13	9.64971	0.0882353
	29.2	protein.synthesis	42	258	1291	42 1249 258 31260	1.08351e-12	3.55791	0.0325329
	1.1	PS.lightreaction	15	285	148	15 133 285 32376	8.13108e-12	11.0841	0.101351
	1.1.1.2	PS.lightreaction.photosystem II.PSII polypeptide subunits	10	290	45	10 35 290 32474	8.45792e-12	24.303	0.222222
AtMDL2
	29.2.1	protein.synthesis.ribosomal protein	79	222	442	79 363 222 32155	8.50044e-79	19.4878	0.178733
	29.2	protein.synthesis	82	219	1291	82 1209 219 31309	2.52731e-45	6.92543	0.0635167
	29.2.1.2	protein.synthesis.ribosomal protein.eukaryotic	44	257	276	44 232 257 32286	3.53224e-41	17.3821	0.15942
	29.2.1.1	protein.synthesis.ribosomal protein.prokaryotic	34	267	150	34 116 267 32402	1.75643e-37	24.7142	0.226667
	29.2.1.2.2	protein.synthesis.ribosomal protein.eukaryotic.60S subunit	31	270	170	31 139 270 32379	4.22262e-31	19.8825	0.182353
	29.2.1.1.1	protein.synthesis.ribosomal protein.prokaryotic.chloroplast	23	278	78	23 55 278 32463	1.28213e-28	32.1508	0.294872
	29	protein	112	189	4596	112 4484 189 28034	6.7008e-24	2.65703	0.024369
	29.2.1.1.1.2	protein.synthesis.ribosomal protein.prokaryotic.chloroplast.50S subunit	17	284	50	17 33 284 32485	1.09403e-22	37.0713	0.34
	39		12	289	81	12 69 289 32449	1.14495e-11	16.1531	0.148148
	29.2.1.2.1	protein.synthesis.ribosomal protein.eukaryotic.40S subunit	13	288	106	13 93 288 32425	1.86223e-11	13.372	0.122642
AtMDL3
	30.2	signalling.receptor kinases	32	269	535	32 503 269 32012	6.10538e-17	6.52102	0.0598131
	30	signalling	46	255	1351	46 1305 255 31210	1.73198e-14	3.71212	0.0340489
	28	DNA	1	300	3122	1 3121 300 29394	3.80028e-12	0.034921	0.000320307
	30.2.17	signalling.receptor kinases.DUF 26	10	291	48	10 38 291 32477	1.74538e-11	22.7132	0.208333
